# Supplementary material for: Decoding Collimonas pratensis PMB3(1) responses during biotite interaction and dissolution: a multi-omics and geochemical perspective
Source: Appl Environ Microbiol. 2025 Sep 19;91(10):e00704-25. doi: 10.1128/aem.00704-25 (PMC12542777; doi:10.1128/aem.00704-25)
Supplement: Table S1 — Common genes between BCPvsBBBP and BPvsBBP comparisons. [file aem.00704-25-s0002.xlsx]

## Sheet: Feuil1
Table S1: Common genes between BCPvsBBBP and BPvsBBP comparisons
Label	Product.x	BCP	BBP	log2FoldChange		BP	BBP	log2FoldChange
COLLI_v1_20287	saccharopine dehydrogenase NADP-binding domain-containing protein	56060	278	7.65		38110	287	-7.03
COLLI_v1_190054	F420_oxidored domain-containing protein	47200	443	6.7		24720	459	-5.72
COLLI_v1_190055	Uncharacterized oxidoreductase YkvO	34790	419	6.35		22370	434	-5.65
COLLI_v1_190053	Transcriptional regulator family protein	13690	231	5.84		9777	239	-5.33
COLLI_v1_280092	Zinc chaperone 47 kDa protein	5325	102	5.68		7372	106	-6.1
COLLI_v1_280091	ABC transporter family protein	4049	93	5.41		5303	96	-5.71
COLLI_v1_280090	Zinc ABC transporter, inner membrane permease protein ZnuB	829	22	5.17		780	23	-5.05
COLLI_v1_130041	conserved protein of unknown function	13400	399	5.06		15080	413	-5.18
COLLI_v1_140006	Periplasmic binding domain protein	16570	496	5.03		15990	513	-4.94
COLLI_v1_130042	4-hydroxy-tetrahydrodipicolinate synthase	22370	683	5.02		27420	707	-5.26
COLLI_v1_430018	methionine aminopeptidase	20180	698	4.82		16680	723	-4.5
COLLI_v1_170086	protein of unknown function	2358	83	4.79		816	86	-3.1
COLLI_v1_200233	Cytochrome C oxidase subunit II, periplasmic domain protein	69310	2510	4.75		155400	2599	-5.84
COLLI_v1_560133	Bacterial regulatory s, tetR family protein	17910	686	4.68		8817	710	-3.59
COLLI_v1_200231	RNA polymerase sigma factor	21870	847	4.64		37150	877	-5.34
COLLI_v1_430016	conserved protein of unknown function	5320	215	4.59		4766	222	-4.38
COLLI_v1_550078	D-galactonate regulator, IclR family	13630	560	4.58		7167	579	-3.6
COLLI_v1_200230	Zinc-finger family protein	20250	864	4.51		30250	894	-5.03
COLLI_v1_10143	Aminotransferase class-V family protein	39400	1707	4.5		49810	1768	-4.79
COLLI_v1_200232	Tat (Twin-arginine translocation) Ser/Thr protein phosphatase family protein	114700	5204	4.42		293100	5388	-5.72
COLLI_v1_500027	conserved protein of unknown function	1655	72	4.4		1750	75	-4.23
COLLI_v1_130043	conserved protein of unknown function	2235	110	4.29		7524	114	-5.98
COLLI_v1_560132	Short chain dehydrogenase family protein	19730	990	4.29		17330	1024	-4.01
COLLI_v1_200366	Bacterial regulatory s, tetR family protein	5493	284	4.25		3066	294	-3.34
COLLI_v1_190004	Outer membrane autotransporter barrel domain protein	4852	270	4.13		3792	280	-3.72
COLLI_v1_630003	protein of unknown function	4166	231	4.12		4115	239	-4.02
COLLI_v1_20117	conserved protein of unknown function	7122	393	4.11		9273	407	-4.46
COLLI_v1_200367	Glutathione S-transferase GstA	3670	221	4.03		2662	228	-3.52
COLLI_v1_240062	Bacterial regulatory s, tetR family protein	1698	105	3.98		2858	109	-4.67
COLLI_v1_400083	conserved exported protein of unknown function	59260	3687	3.98		86630	3821	-4.45
COLLI_v1_640014	Bacterial regulatory helix-turn-helix, lysR family protein	5504	360	3.92		4717	373	-3.63
COLLI_v1_400085	Outer membrane insertion C-terminal signal domain protein	5475	354	3.91		4241	367	-3.49
COLLI_v1_240060	Putative membrane protein	2395	169	3.8		2376	175	-3.74
COLLI_v1_630005	xanthine permease	2188	155	3.8		2656	160	-4.03
COLLI_v1_240061	Thioesterase-like superfamily protein	2653	190	3.77		3170	196	-3.99
COLLI_v1_560131	Zinc-binding dehydrogenase family protein	14560	1083	3.73		11720	1121	-3.3
COLLI_v1_610007	Resolvase	51780	3652	3.71		29630	3781	-2.92
COLLI_v1_210024	Alternative cytochrome c oxidase polypeptide CoxM	2974	223	3.7		1425	231	-2.6
COLLI_v1_490203	1-pyrroline-4-hydroxy-2-carboxylate deaminase	1996	153	3.68		2059	158	-3.66
COLLI_v1_670021	protein of unknown function	4156	308	3.68		5934	318	-4.18
COLLI_v1_460307	Phenylalanine-4-hydroxylase	42310	3326	3.65		33880	3444	-3.25
COLLI_v1_410040	Anthranilate 1,2-dioxygenase small subunit	127	9.95	3.61		169	10	-3.9
COLLI_v1_210041	Sigma-fimbriae tip adhesin	715	57	3.58		1266	59	-4.35
COLLI_v1_10144	DNA-binding transcriptional activator DecR	3949	324	3.57		2685	335	-2.94
COLLI_v1_280089	Periplasmic solute binding family protein	1045	83	3.56		941	86	-3.35
COLLI_v1_670020	Putative membrane protein	3932	315	3.56		5858	326	-4.13
COLLI_v1_210037	Putative stomatin/prohibitin-family membrane protease subunit aq_911	6528	554	3.52		8350	573	-3.82
COLLI_v1_280045	DNA-binding transcriptional repressor BetI	4845	412	3.51		4959	427	-3.5
COLLI_v1_490159		4286	370	3.51		6557	384	-4.06
COLLI_v1_210025	Putative membrane protein	21110	1808	3.5		16470	1872	-3.09
COLLI_v1_630002	Cytochrome c family protein	7048	625	3.47		6349	648	-3.25
COLLI_v1_640013	conserved protein of unknown function	426	37	3.46		334	39	-3.05
COLLI_v1_400084	Bacterial regulatory s, tetR family protein	15740	1409	3.45		12460	1459	-3.05
COLLI_v1_170085	Efflux transporter, RND family, MFP subunit	5386	525	3.32		2412	544	-2.04
COLLI_v1_460109	Glutathione S-transferase, N-terminal domain protein	1858	181	3.32		1430	188	-2.86
COLLI_v1_190006	conserved exported protein of unknown function	269300	25960	3.29		247100	26900	-3.14
COLLI_v1_420029	conserved protein of unknown function	15530	1554	3.29		39090	1608	-4.56
COLLI_v1_620032	5-hydroxyisourate hydrolase	9716	977	3.29		5804	1012	-2.49
COLLI_v1_140007	Methylmalonate-semialdehyde dehydrogenase [acylating]	5107	530	3.22		6798	549	-3.58
COLLI_v1_290018	protein of unknown function	3696	370	3.21		11550	383	-4.68
COLLI_v1_30007	Bacterial regulatory helix-turn-helix, lysR family protein	6558	696	3.19		4380	721	-2.54
COLLI_v1_140008	3-hydroxyisobutyrate dehydrogenase	3398	363	3.18		4298	376	-3.47
COLLI_v1_130087	Ferric siderophore transport system, periplasmic binding protein TonB	4355	472	3.17		8949	489	-4.14
COLLI_v1_670019	protein of unknown function	2299	244	3.15		4002	252	-3.95
COLLI_v1_10064	Cupin domain protein	8419	953	3.12		5382	987	-2.41
COLLI_v1_20185	Bacterial signaling N terminal repeat family protein	1963	219	3.12		2198	227	-3.23
COLLI_v1_560130	protein of unknown function	2117	236	3.11		1475	244	-2.54
COLLI_v1_430008	Sugar (And other) transporter family protein	786	91	3.07		667	95	-2.74
COLLI_v1_460285	Zinc uptake regulation protein ZUR	3729	440	3.06		4389	455	-3.23
COLLI_v1_140020	conserved protein of unknown function	28480	3398	3.04		53320	3517	-3.9
COLLI_v1_290020	2-dehydropantoate 2-reductase	11470	1349	3.04		7630	1396	-2.41
COLLI_v1_410039	Oxidoreductase NAD-binding domain protein	621	75	3.02		567	78	-2.79
COLLI_v1_200094	protein of unknown function	437	52	3.01		672	54	-3.57
COLLI_v1_490202	Receptor ligand binding region family protein	691	86	2.99		885	89	-3.3
COLLI_v1_560060	putative transcription regulator protein of MDR efflux pump cluster	2907	355	2.99		4138	368	-3.46
COLLI_v1_200117	Diguanylate cyclase domain protein	10720	1318	2.98		7251	1364	-2.36
COLLI_v1_440043	Bacterial regulatory helix-turn-helix s, AraC family protein	3966	493	2.98		3427	510	-2.72
COLLI_v1_90040	Acetyltransferase family protein	6486	798	2.98		5438	827	-2.68
COLLI_v1_410036	HxlR-like helix-turn-helix family protein	7006	883	2.94		4720	914	-2.32
COLLI_v1_460284	Cobalamin synthesis cobW C-terminal domain protein	7417	949	2.93		6906	983	-2.78
COLLI_v1_200133	Inositol 2-dehydrogenase	3894	510	2.91		1935	529	-1.85
COLLI_v1_260299	K(+) transporting P-type ATPase subunit KdpF	5111	660	2.89		5745	683	-2.99
COLLI_v1_460009	Glyoxylase-like metal-dependent hydrolase (Beta-lactamase superfamily II)	12670	1638	2.89		10160	1696	-2.53
COLLI_v1_210047	Bacterial regulatory s, tetR family protein	1901	257	2.86		1452	266	-2.41
COLLI_v1_290041	Tryptophan 2,3-dioxygenase	2168	287	2.86		1937	297	-2.65
COLLI_v1_290021	conserved membrane protein of unknown function	10060	1340	2.85		7183	1387	-2.33
COLLI_v1_20119	conserved protein of unknown function	1739	237	2.84		1443	246	-2.52
COLLI_v1_240039	HTH-type transcriptional repressor NemR	10030	1375	2.84		7620	1423	-2.39
COLLI_v1_180159	Epimerase KguE	1300	180	2.81		1530	186	-2.98
COLLI_v1_400041	Transcriptional regulator, HxlR family	11290	1551	2.81		7966	1606	-2.28
COLLI_v1_560025	EF-hand domain-containing protein	4962	683	2.81		4288	707	-2.54
COLLI_v1_170167	protein of unknown function	2980	416	2.8		3900	431	-3.11
COLLI_v1_200093	conserved exported protein of unknown function	4598	646	2.8		4077	670	-2.57
COLLI_v1_500026	conserved protein of unknown function	5664	774	2.8		3552	801	-2.11
COLLI_v1_560111	Bacterial regulatory s, tetR family protein	949	133	2.78		785	138	-2.43
COLLI_v1_620009	conserved exported protein of unknown function	488	67	2.78		856	69	-3.58
COLLI_v1_170080	Bacterial regulatory s, tetR family protein	2833	397	2.77		1980	411	-2.16
COLLI_v1_620033	putative Chitooligosaccharide deacetylase uricase/Chitin deacetylase 1/Peptidoglycan deacetylase	8682	1252	2.77		6164	1296	-2.22
COLLI_v1_460108	conserved protein of unknown function	550	77	2.75		637	80	-2.92
COLLI_v1_200068	Undecaprenyl-phosphate glucose phosphotransferase	335	48	2.74		280	50	-2.41
COLLI_v1_280049	Putative transmembrane protein	12140	1742	2.74		18960	1803	-3.34
COLLI_v1_460172	Ornithine aminotransferase	59330	8786	2.74		47840	9099	-2.33
COLLI_v1_180092	Flavohemoprotein	1667	241	2.72		642	249	-1.31
COLLI_v1_260298	K(+) transporting P-type ATPase subunit KdpA	17610	2633	2.72		21720	2726	-2.97
COLLI_v1_200099	Bacterial regulatory helix-turn-helix, lysR family protein	1099	162	2.71		881	167	-2.34
COLLI_v1_210022	Alternative cytochrome c oxidase polypeptide CoxO	1114	165	2.7		662	171	-1.89
COLLI_v1_90028	mRNA interferase RelE/StbE	27900	3923	2.7		18950	4060	-2.09
COLLI_v1_410041	Anthranilate 1,2-dioxygenase large subunit	162	24	2.69		264	25	-3.27
COLLI_v1_140025	HTH marR-type domain-containing protein	3812	586	2.67		4543	607	-2.89
COLLI_v1_100038	conserved protein of unknown function	368	55	2.66		206	57	-1.79
COLLI_v1_560005	Bacterial regulatory s, tetR family protein	6414	993	2.65		9323	1028	-3.14
COLLI_v1_250008	conserved protein of unknown function	624	94	2.64		671	98	-2.73
COLLI_v1_260200	protein of unknown function	1135	167	2.64		1027	173	-2.49
COLLI_v1_430010	Cupin superfamily protein	4011	626	2.64		4723	649	-2.83
COLLI_v1_210046	Uncharacterized MFS-type transporter YdeR	3029	479	2.61		1484	496	-1.51
COLLI_v1_400051	Serine--glyoxylate aminotransferase	830	132	2.61		1574	137	-3.51
COLLI_v1_170007	conserved exported protein of unknown function	1867	301	2.59		1901	312	-2.58
COLLI_v1_20118	conserved protein of unknown function	9560	1511	2.59		8575	1564	-2.4
COLLI_v1_540027	Protein GrpE	38050	6238	2.58		20910	6461	-1.64
COLLI_v1_410021	Aspartate-alanine antiporter	5765	937	2.57		5342	970	-2.42
COLLI_v1_560006	Predicted membrane fusion protein (MFP) component of efflux pump, membrane anchor protein YbhG	2643	435	2.57		2729	450	-2.56
COLLI_v1_130021	Ergosterol biosynthesis ERG4/ERG24 family protein	8287	1345	2.56		9334	1391	-2.69
COLLI_v1_630045	putative L-threonate dehydrogenase	297	49	2.56		314	50	-2.6
COLLI_v1_180078	Integral membrane, YjbE family protein	9875	1632	2.55		7959	1689	-2.19
COLLI_v1_260005	conserved protein of unknown function	697	109	2.55		897	113	-2.92
COLLI_v1_490100	Uncharacterized HTH-type transcriptional regulator YneJ	5997	972	2.55		6026	1007	-2.55
COLLI_v1_110029	conserved membrane protein of unknown function	4127	696	2.54		4211	721	-2.48
COLLI_v1_20044	D-amino acid dehydrogenase	4767	775	2.54		6388	803	-2.87
COLLI_v1_260107	conserved protein of unknown function	13820	2315	2.54		15910	2396	-2.7
COLLI_v1_290030	Transcriptional regulatory protein QseB	91770	15230	2.54		77140	15800	-2.24
COLLI_v1_380064	'Cold-shock' DNA-binding domain protein	2956	496	2.54		1842	514	-1.78
COLLI_v1_260006	conserved protein of unknown function	2077	342	2.53		1895	354	-2.32
COLLI_v1_290002	protein of unknown function	502	77	2.53		305	80	-1.85
COLLI_v1_40011	Bacterial regulatory helix-turn-helix, lysR family protein	10190	1710	2.53		8589	1770	-2.24
COLLI_v1_420020	5-dehydro-4-deoxyglucarate dehydratase	497	80	2.53		218	83	-1.31
COLLI_v1_570034	Bacterial regulatory helix-turn-helix, lysR family protein	6347	1082	2.53		3788	1121	-1.7
COLLI_v1_620008	conserved exported protein of unknown function	921	148	2.53		1148	153	-2.85
COLLI_v1_20184	conserved exported protein of unknown function	23470	3914	2.51		26590	4054	-2.62
COLLI_v1_520017	Bacterial regulatory helix-turn-helix, lysR family protein	826	141	2.51		713	146	-2.25
COLLI_v1_280046	Osmo-independent choline transporter BetT1	1142	198	2.5		1420	205	-2.74
COLLI_v1_680032	Hemerythrin HHE cation binding domain protein	2025	347	2.5		1716	359	-2.2
COLLI_v1_220014	Peptide methionine sulfoxide reductase MsrB	12430	2106	2.49		11910	2181	-2.42
COLLI_v1_120014	Sigma factor RpoE negative regulatory protein RseB precursor	355800	60080	2.46		254300	62200	-1.96
COLLI_v1_90027	Antitoxin (modular protein)	57240	8093	2.46		36170	8372	-1.72
COLLI_v1_540066	CcsA-related protein	12180	2157	2.45		7941	2232	-1.79
COLLI_v1_570031	Solute-binding protein Bpro_3107	419	72	2.45		221	74	-1.52
COLLI_v1_110028	protein of unknown function	3617	632	2.44		2910	654	-2.11
COLLI_v1_200105	Transcriptional activator protein (luxR like) / Quorum sensing	7399	1334	2.44		7220	1382	-2.32
COLLI_v1_550076	ATM1-type heavy metal exporter	6595	1189	2.44		6078	1231	-2.25
COLLI_v1_120013	Sigma factor RpoE negative regulatory protein RseA	254300	44440	2.42		241600	46000	-2.35
COLLI_v1_170192	putative Peptidoglycan/LPS O-acetylase OafA/YrhL	2204	390	2.42		2357	404	-2.51
COLLI_v1_140064	Radical SAM superfamily protein	1650	301	2.4		1963	312	-2.61
COLLI_v1_290031	Sensory histidine kinase QseC	61760	11390	2.4		59570	11800	-2.22
COLLI_v1_170244	Vault inter-alpha-trypsin domain protein	36600	6565	2.39		127000	6794	-4.18
COLLI_v1_140024	conserved protein of unknown function	545	100	2.38		680	104	-2.67
COLLI_v1_50042	DNA-binding transcriptional dual regulator IscR	35990	6671	2.38		28520	6907	-2.01
COLLI_v1_170236	Helix-turn-helix family protein	5921	1105	2.37		2970	1144	-1.31
COLLI_v1_210023	Alternative cytochrome c oxidase subunit 1	2058	393	2.37		1243	407	-1.59
COLLI_v1_180158	2-dehydro-3-deoxygluconokinase	1553	297	2.35		1509	307	-2.25
COLLI_v1_200076	EPS I polysaccharide export outer membrane protein EpsA	345	64	2.35		339	66	-2.32
COLLI_v1_200136	ribose ABC transporter ATP binding subunit	1772	342	2.35		806	355	-1.16
COLLI_v1_20069	DNA primase	21740	4231	2.35		20340	4382	-2.19
COLLI_v1_490102	protein of unknown function	257	48	2.35		233	49	-2.16
COLLI_v1_570042	Plasmid replication region DNA-binding N-term family protein	4803	912	2.35		4917	944	-2.34
COLLI_v1_170087	Bacterial regulatory s, tetR family protein	14660	2865	2.34		13250	2967	-2.14
COLLI_v1_460158	conserved protein of unknown function	74310	14320	2.34		56120	14800	-1.85
COLLI_v1_560068	conserved protein of unknown function	395	74	2.34		328	76	-2
COLLI_v1_20200	specificity factor for ClpA-ClpP chaperone-protease complex	26240	4684	2.33		16250	4853	-1.63
COLLI_v1_490101	transposase	3108	609	2.33		2568	631	-1.99
COLLI_v1_180091	Nitrite-sensitive transcriptional repressor NsrR	1183	231	2.32		783	239	-1.67
COLLI_v1_680007	Iron-containing alcohol dehydrogenase family protein	1046	207	2.31		1129	215	-2.37
COLLI_v1_280042	Uncharacterized MFS-type transporter YdeR	486	97	2.3		308	100	-1.59
COLLI_v1_680011	Peptide methionine sulfoxide reductase MsrA	564	108	2.3		463	111	-1.98
COLLI_v1_140013	Rrf2 family protein	8045	1582	2.28		6564	1638	-1.97
COLLI_v1_20058	Organic hydroperoxide resistance transcriptional regulator	9041	1752	2.28		12010	1813	-2.62
COLLI_v1_370025	Rhodanese domain-containing protein	3714	746	2.28		2869	773	-1.82
COLLI_v1_630046	putative 3-oxo-tetronate kinase YgbK	347	68	2.28		454	71	-2.63
COLLI_v1_630047	putative 3-oxo-tetronate 4-phosphate decarboxylase YgbL	200	39	2.28		272	40	-2.65
COLLI_v1_670030	conserved exported protein of unknown function	36130	7158	2.28		31130	7410	-2.02
COLLI_v1_210021	Alternative cytochrome c oxidase polypeptide CoxP	1089	223	2.26		695	231	-1.56
COLLI_v1_300011	protein of unknown function	126	25	2.26		223	26	-3.07
COLLI_v1_110030	NAD(P)H dehydrogenase (quinone)	3317	675	2.25		2731	699	-1.89
COLLI_v1_170042	ImpB/mucB/samB family protein	432	88	2.25		424	91	-2.14
COLLI_v1_180018	Transcriptional regulator, MarR family	7794	1619	2.24		5839	1677	-1.78
COLLI_v1_270055	protein of unknown function	1924	405	2.23		939	419	-1.14
COLLI_v1_180079	conserved protein of unknown function	1874	378	2.22		1503	391	-1.88
COLLI_v1_20176	conserved exported protein of unknown function	1970	407	2.22		1595	421	-1.89
COLLI_v1_630044	Bacterial regulatory s, gntR family protein	474	99	2.21		483	103	-2.16
COLLI_v1_490221	Putative glycosyl hydrolase	4367	934	2.19		5276	968	-2.38
COLLI_v1_560007	ABC-type multidrug transport system, ATPase component	2565	553	2.18		2691	573	-2.18
COLLI_v1_560136	aliphatic sulfonate ABC transporter membrane subunit	485	106	2.17		247	110	-1.12
COLLI_v1_140073	Bacterial regulatory s, gntR family protein	2942	637	2.16		3455	659	-2.33
COLLI_v1_20112	MerR regulatory family protein	3223	703	2.16		2768	727	-1.88
COLLI_v1_260301	conserved exported protein of unknown function	785	170	2.15		855	176	-2.25
COLLI_v1_50044	scaffold protein for iron-sulfur cluster assembly	26850	5630	2.15		24120	5830	-2
COLLI_v1_560016	3-isopropylmalate dehydratase subunit LeuC	3134	689	2.15		2952	713	-1.98
COLLI_v1_110046	Putative lipoprotein	73110	15710	2.14		71320	16300	-1.95
COLLI_v1_720019	Adenylosuccinate lyase	1610	350	2.14		819	362	-1.13
COLLI_v1_170084	Efflux pump membrane transporter BepE	7464	1516	2.13		5309	1570	-1.29
COLLI_v1_170204	conserved exported protein of unknown function	405	85	2.13		383	88	-2
COLLI_v1_200381	Collagen triple helix repeat family protein	204	44	2.13		124	46	-1.31
COLLI_v1_280051	conserved protein of unknown function	57250	12300	2.13		96450	12800	-2.81
COLLI_v1_290040	Kynureninase	1124	249	2.13		1369	258	-2.28
COLLI_v1_50045	iron-sulfur cluster insertion protein IscA	21530	4777	2.12		20220	4946	-2
COLLI_v1_190132	Heavy-metal-binding family protein	33380	7538	2.1		39910	7806	-2.3
COLLI_v1_200384	Serine carboxypeptidase family protein	2356	534	2.1		3141	553	-2.46
COLLI_v1_540095	peptide chain release factor RF1	4322	986	2.1		3401	1021	-1.71
COLLI_v1_670031	tRNA m(7)G46 methyltransferase	22520	4967	2.1		25020	5141	-2.19
COLLI_v1_320006	conserved protein of unknown function	1582	340	2.09		1279	352	-1.81
COLLI_v1_420027	Bacterial regulatory helix-turn-helix, lysR family protein	1474	337	2.09		1207	349	-1.73
COLLI_v1_110052	Molybdenum cofactor guanylyltransferase	7015	1626	2.08		5977	1684	-1.79
COLLI_v1_180161	PIN domain protein	1404	319	2.08		2815	331	-2.99
COLLI_v1_190133	SPFH domain / Band 7 family protein	22130	5133	2.08		12500	5316	-1.21
COLLI_v1_200273	ftrB cupredoxin-like domain protein	1992	451	2.08		2876	467	-2.57
COLLI_v1_260007	conserved protein of unknown function	3459	738	2.08		1934	765	-1.26
COLLI_v1_620014	conserved protein of unknown function	9125	1998	2.08		9960	2070	-2.21
COLLI_v1_460010	MerR regulatory family protein	2054	476	2.07		2577	493	-2.29
COLLI_v1_490179	RNA polymerase, sigma 32 (sigma H) factor	80260	18410	2.07		51400	19100	-1.4
COLLI_v1_620013	Zn-dependent peptidase ImmA, M78 family	7525	1732	2.07		8089	1794	-2.14
COLLI_v1_10158	Putative collagen triple helix repeat	7878	1850	2.06		9267	1915	-2.25
COLLI_v1_570039	conserved exported protein of unknown function	1170	274	2.06		1103	284	-1.91
COLLI_v1_620034	Gram-negative porin family protein	5863	1355	2.06		4153	1404	-1.52
COLLI_v1_130115	Transcriptional regulator, LysR family	2788	659	2.05		2585	682	-1.88
COLLI_v1_20261	Stress response kinase A	3280	775	2.05		2424	802	-1.56
COLLI_v1_210020	Prokaryotic Cytochrome C oxidase subunit IV family protein	379	89	2.05		255	93	-1.41
COLLI_v1_560135	Transcriptional regulatory protein	2931	690	2.05		2532	715	-1.78
COLLI_v1_680013	membrane protein of unknown function	676	152	2.05		390	157	-1.21
COLLI_v1_180162	Antitoxin	929	215	2.04		2722	223	-3.52
COLLI_v1_240059	Glyoxalase-like domain protein	1543	362	2.04		1221	375	-1.67
COLLI_v1_300006	DNA-binding transcriptional dual regulator PrpR	4951	1125	2.04		3371	1164	-1.45
COLLI_v1_70078	Helix-turn-helix domain protein	1739	413	2.04		1995	428	-2.18
COLLI_v1_200137	Ribose ABC transport system, permease protein RbsC (TC 3.A.1.2.1)	488	115	2.02		239	119	-0.95
COLLI_v1_20102	Nucleotide-sugar transporter family protein	22760	5296	2.02		22120	5480	-1.94
COLLI_v1_680074	Phosphatase NudJ	5480	1330	2.02		3419	1377	-1.28
COLLI_v1_20022	Bacterial regulatory helix-turn-helix, lysR family protein	2918	709	2.01		2140	734	-1.51
COLLI_v1_400050	Bacterial regulatory s, gntR family protein	5349	1281	2.01		7019	1326	-2.37
COLLI_v1_260297	K(+) transporting P-type ATPase subunit KdpB	10210	2474	2		15110	2561	-2.52
COLLI_v1_740003	Uncharacterized HTH-type transcriptional regulator YqhC	1459	345	2		1052	357	-1.49
COLLI_v1_200135	Alanine racemase	752	184	1.99		613	191	-1.57
COLLI_v1_270082	3-ketoacyl-CoA thiolase	3186	774	1.99		2699	802	-1.71
COLLI_v1_550008	dephospho-CoA kinase	17570	4274	1.99		25760	4429	-2.46
COLLI_v1_190072	Putative LysR family transcriptional regulator	3734	921	1.98		4120	953	-2.08
COLLI_v1_430009	Dyp-type peroxidase family protein	4813	1195	1.98		5693	1238	-2.14
COLLI_v1_520008	conserved protein of unknown function	1942	463	1.98		2310	479	-2.24
COLLI_v1_180122	Sugar (And other) transporter family protein	1608	401	1.97		1349	415	-1.66
COLLI_v1_180170	Calcineurin-like phosphoesterase family protein	5835	1448	1.97		2874	1500	-0.9
COLLI_v1_200079	Hpt domain protein	2482	621	1.97		1933	643	-1.55
COLLI_v1_460164	XdhC protein (assists in molybdopterin insertion into xanthine dehydrogenase)	5714	1431	1.97		5363	1482	-1.79
COLLI_v1_560017	3-isopropylmalate dehydratase subunit LeuD	1944	473	1.97		1646	490	-1.68
COLLI_v1_570052	protein of unknown function	3017	739	1.97		2675	765	-1.78
COLLI_v1_620012	DarT domain-containing protein	3662	885	1.97		2762	916	-1.47
COLLI_v1_110053	GTP 3',8-cyclase	8759	2206	1.96		9648	2284	-2.02
COLLI_v1_50043	cysteine desulfurase	41590	10420	1.96		43730	10800	-1.98
COLLI_v1_110048	conserved protein of unknown function	6247	1545	1.95		4235	1600	-1.35
COLLI_v1_370028	Diguanylate cyclase domain protein	3258	828	1.95		2359	857	-1.44
COLLI_v1_680014	Cytochrome C biogenesis protein	890	216	1.95		486	224	-1.02
COLLI_v1_170003	Transcriptional regulator family protein	1157	290	1.94		935	300	-1.59
COLLI_v1_170043	RecA/RadA recombinase	325	81	1.94		435	84	-2.32
COLLI_v1_190010	conserved protein of unknown function	5369	1371	1.94		9364	1419	-2.68
COLLI_v1_200129	Inositol transport system sugar-binding protein	2274	577	1.94		1712	598	-1.48
COLLI_v1_200380	conserved exported protein of unknown function	1985	504	1.94		2588	522	-2.24
COLLI_v1_320005	Helix-turn-helix family protein	2481	592	1.94		1919	613	-1.59
COLLI_v1_640067	Integrase	1498	383	1.94		1393	397	-1.78
COLLI_v1_200060	putative oxalate/formate antiporter	639	162	1.93		656	168	-1.93
COLLI_v1_730010	SPFH domain / Band 7 family protein	4584	1139	1.93		5436	1179	-2.16
COLLI_v1_220040	protein of unknown function	849	201	1.92		594	208	-1.43
COLLI_v1_550079	2-dehydro-3-deoxygalactonokinase	1792	454	1.92		1335	470	-1.45
COLLI_v1_140023	cytochrome bd-I ubiquinol oxidase subunit I	3019	778	1.91		3208	806	-1.96
COLLI_v1_260350	protein of unknown function	981	244	1.91		789	252	-1.6
COLLI_v1_290003	Various polyols ABC transporter, periplasmic substrate-binding protein	1544	387	1.91		930	401	-1.18
COLLI_v1_410101	Glycosyl hydrolase family 101	1156	300	1.91		1596	310	-2.32
COLLI_v1_560008	ABC-type multidrug transport system, permease component	1259	329	1.91		1275	340	-1.85
COLLI_v1_560030	Cupin-like domain protein	15500	4000	1.91		15970	4143	-1.89
COLLI_v1_20127	conserved protein of unknown function	655	158	1.9		548	164	-1.66
COLLI_v1_290051	Bacterial regulatory helix-turn-helix, lysR family protein	1067	274	1.9		710	284	-1.17
COLLI_v1_100037	Copper-exporting P-type ATPase	12630	3305	1.89		14150	3421	-2
COLLI_v1_180197	protein of unknown function	182	45	1.89		155	47	-1.67
COLLI_v1_20264	4-hydroxybenzoate transporter	1129	297	1.89		962	307	-1.6
COLLI_v1_490222	Putative thiamine protein	1641	431	1.89		2826	446	-2.61
COLLI_v1_540064	Histidine kinase	10040	2665	1.89		6812	2760	-1.28
COLLI_v1_630048	Putative metabolite transport protein NicT	58	14	1.88		61	15	-1.87
COLLI_v1_190021	ClpB chaperone	73500	19530	1.87		49740	20200	-1.25
COLLI_v1_430041	Uncharacterized oxidoreductase YkvO	494	130	1.87		674	134	-2.28
COLLI_v1_570044	Bacterial regulatory s, tetR family protein	835	220	1.87		1115	228	-2.26
COLLI_v1_640024	putative ribosomal large subunit pseudouridine synthase A	3343	900	1.86		2541	932	-1.41
COLLI_v1_640046	conserved protein of unknown function	1359	361	1.86		1334	374	-1.8
COLLI_v1_200132	Myo-inositol 2-dehydrogenase	1233	330	1.85		992	342	-1.5
COLLI_v1_260029	hydroxyacylglutathione hydrolase GloB	4889	1336	1.85		4420	1384	-1.62
COLLI_v1_10068	Putative membrane protein	28580	7668	1.84		16160	7939	-0.92
COLLI_v1_200080	Response regulator	1394	381	1.84		1436	395	-1.84
COLLI_v1_440066	AAA ATPase domain-containing protein	1639	446	1.84		1287	462	-1.45
COLLI_v1_460157	protein kinase YeaG	116800	30780	1.84		115200	31900	-1.76
COLLI_v1_620010	Helix-turn-helix protein	770	197	1.84		856	204	-1.99
COLLI_v1_170081	Major Facilitator Superfamily protein	1732	474	1.83		1174	491	-1.21
COLLI_v1_410009	protein of unknown function	170	45	1.83		118	47	-1.26
COLLI_v1_680099	Putative protein-methionine-sulfoxide reductase subunit YedZ1	2753	745	1.83		2504	771	-1.65
COLLI_v1_190111	Catalase	398	103	1.82		339	107	-1.59
COLLI_v1_300004	2-methylisocitrate lyase	2867	768	1.82		1932	795	-1.18
COLLI_v1_460171	putative N-Dimethylarginine dimethylaminohydrolase (Dimethylarginine dimethylaminohydrolases (DDAHs) catalyze the hydrolysis of methylarginines to yield l-citrulline and methylamines as products)	46170	12800	1.82		39220	13300	-1.52
COLLI_v1_850001	transposase	13520	3566	1.82		17030	3693	-2.11
COLLI_v1_110023	Histidine kinase family protein	3399	955	1.81		2105	989	-1.07
COLLI_v1_260086	Uroporphyrinogen-III synthase	3084	867	1.81		2369	898	-1.35
COLLI_v1_20177	ubiquitin / SSU ribosomal protein S27Ae	248	63	1.8		295	65	-2.03
COLLI_v1_460308	Indolepyruvate ferredoxin oxidoreductase, alpha and beta subunits / phenylalanine	13970	3867	1.8		13000	4004	-1.62
COLLI_v1_690003	Periplasmic binding s and sugar binding domain of LacI family protein	442	125	1.8		355	129	-1.42
COLLI_v1_180046	Uncharacterized metal-dependent hydrolase YcfH	7714	2176	1.79		6809	2253	-1.54
COLLI_v1_180196	conserved protein of unknown function	2514	696	1.79		2834	722	-1.93
COLLI_v1_290023	Cupin-like domain protein	6128	1736	1.79		4079	1798	-1.15
COLLI_v1_490068	D-arabinose 5-phosphate isomerase KdsD	12670	3609	1.79		10140	3738	-1.41
COLLI_v1_540065	Putative exported protein	8061	2220	1.79		5041	2299	-1.08
COLLI_v1_680073	tRNA-specific 2-thiouridylase	7135	2027	1.79		5373	2099	-1.33
COLLI_v1_200413	Bacterial regulatory s, tetR family protein	2435	686	1.78		2288	711	-1.66
COLLI_v1_380037	conserved protein of unknown function	37770	10010	1.78		27750	10400	-1.33
COLLI_v1_670029	thiamine monophosphate kinase	5734	1639	1.78		3886	1698	-1.13
COLLI_v1_70042	zf-TFIIB domain-containing protein	1770	494	1.78		1180	511	-1.13
COLLI_v1_200081	Histidine kinase	9789	2755	1.77		8708	2852	-1.57
COLLI_v1_680012	Peptide methionine sulfoxide reductase MsrB	401	110	1.77		302	114	-1.33
COLLI_v1_10015	DNA helicase II	12300	3569	1.76		10920	3695	-1.53
COLLI_v1_170008	SPFH domain / Band 7 family protein	2329	667	1.76		2772	691	-1.99
COLLI_v1_20226	VapC ribonuclease Y4jK	4084	1121	1.76		4047	1160	-1.73
COLLI_v1_420042	Formate dehydrogenase	364	104	1.76		209	108	-0.92
COLLI_v1_460149	Glutamate--cysteine ligase , divergent, of Alpha- and Beta-proteobacteria type	27490	7930	1.76		20060	8208	-1.23
COLLI_v1_460165	Xanthine dehydrogenase, molybdenum binding subunit	10730	3099	1.76		11870	3209	-1.83
COLLI_v1_570007	Rhodanese-related sulfurtransferase	4432	1273	1.76		3389	1318	-1.3
COLLI_v1_70030	L-serine deaminase II	6155	1759	1.76		5728	1821	-1.59
COLLI_v1_170120	conserved protein of unknown function	85	22	1.75		94	23	-1.91
COLLI_v1_440076	TonB family C-terminal domain protein	2560	743	1.75		3256	769	-2.01
COLLI_v1_460159	SpoVR-like protein	31250	8937	1.75		25150	9256	-1.38
COLLI_v1_490067	3-deoxy-D-manno-octulosonate 8-phosphate phosphatase KdsC	4621	1330	1.75		2788	1378	-0.98
COLLI_v1_140035	Sodium/hydrogen exchanger family protein	590	169	1.74		610	175	-1.76
COLLI_v1_170262	Site-specific recombinase family protein	22930	6683	1.74		18970	6919	-1.41
COLLI_v1_200272	ftrC Iron transporter, OFeT family	3698	1058	1.74		5071	1096	-2.15
COLLI_v1_20116	Alpha/beta hydrolase fold family protein	1077	313	1.74		1097	324	-1.69
COLLI_v1_290025	Bacterial regulatory helix-turn-helix, lysR family protein	2154	626	1.74		1509	648	-1.18
COLLI_v1_540094	glutamyl-tRNA reductase	19580	5811	1.73		18360	6020	-1.56
COLLI_v1_180047	FOG: Ankyrin repeat	4242	1255	1.72		3988	1300	-1.58
COLLI_v1_190008	conserved protein of unknown function	6101	1778	1.72		9241	1841	-2.29
COLLI_v1_210031	Ethanolamine ammonia-lyase light chain	1343	395	1.72		1452	409	-1.75
COLLI_v1_260087	hydroxymethylbilane synthase	5443	1625	1.72		5278	1683	-1.6
COLLI_v1_420018	Uronate dehydrogenase	2322	680	1.72		3485	704	-2.24
COLLI_v1_460293	diaminopimelate epimerase	8759	2608	1.72		8669	2700	-1.64
COLLI_v1_540026	chaperone protein DnaK	118700	35280	1.72		94210	36500	-1.3
COLLI_v1_570033	protein of unknown function	562	165	1.72		531	171	-1.59
COLLI_v1_200274	ftrA probably involved in high-affinity Fe2+ transport	1341	397	1.71		2563	411	-2.61
COLLI_v1_350017	protein of unknown function	3213	915	1.71		7755	948	-2.94
COLLI_v1_490089	conserved protein of unknown function	1145	334	1.71		1427	346	-1.97
COLLI_v1_520009	FAD-dependent oxidoreductase protein	1456	412	1.71		1838	427	-2.06
COLLI_v1_490194	16S rRNA m(2)G966 methyltransferase	8640	2534	1.7		7952	2623	-1.53
COLLI_v1_130073	putative acyl-CoA dehydrogenase AidB	3482	1061	1.69		4279	1099	-1.9
COLLI_v1_270034	Mechanosensitive ion channel family protein	5661	1682	1.69		8567	1742	-2.24
COLLI_v1_290027	conserved protein of unknown function	20390	6168	1.69		21270	6387	-1.71
COLLI_v1_380036	conserved protein of unknown function	47400	13310	1.69		37150	13800	-1.34
COLLI_v1_430048	putative transcriptional regulator YtfH	2948	880	1.69		2830	911	-1.6
COLLI_v1_440040	Histidine kinase	6262	1878	1.69		4564	1945	-1.21
COLLI_v1_640047	conserved protein of unknown function	2820	853	1.69		2536	883	-1.49
COLLI_v1_120012	RNA polymerase sigma E factor	67100	19590	1.68		108300	20300	-2.38
COLLI_v1_20100	putative transcriptional regulator YebC	9062	2763	1.68		6584	2861	-1.18
COLLI_v1_20201	ATP-dependent Clp protease ATP-binding subunit ClpA	105200	32850	1.68		91780	34000	-1.4
COLLI_v1_210026	3',5'-nucleoside bisphosphate phosphatase	7971	2440	1.68		13190	2527	-2.32
COLLI_v1_210034	2OG-Fe(II) oxygenase superfamily protein	1102	333	1.68		1804	345	-2.32
COLLI_v1_460067	D-amino acid dehydrogenase (substrate leucine, alanine...)	9027	2733	1.68		13290	2829	-2.18
COLLI_v1_500013	Outer membrane lipoprotein LolB precursor	4942	1522	1.68		4470	1576	-1.46
COLLI_v1_520019	Short chain dehydrogenase family protein	219	66	1.68		547	68	-2.95
COLLI_v1_200382	Cyclic beta-1,2-glucan synthase	6640	2042	1.67		8226	2114	-1.91
COLLI_v1_20085	tRNA uridine(34) hydroxylase	8640	2650	1.67		7144	2744	-1.35
COLLI_v1_210003	conserved protein of unknown function	3973	1132	1.67		3862	1172	-1.66
COLLI_v1_240067	conserved protein of unknown function	804	244	1.67		1227	252	-2.23
COLLI_v1_400086	C4-dicarboxylate anaerobic carrier family protein	774	227	1.67		621	235	-1.36
COLLI_v1_410037	NAD dependent epimerase/dehydratase family protein	1684	514	1.67		1316	533	-1.27
COLLI_v1_430047	protein of unknown function	2819	846	1.67		2471	875	-1.46
COLLI_v1_810001	protein of unknown function	2685	770	1.67		2311	798	-1.47
COLLI_v1_170124	protein of unknown function	878	252	1.66		526	262	-0.92
COLLI_v1_200383	conserved exported protein of unknown function	1298	380	1.66		1987	394	-2.22
COLLI_v1_350015	Ferredoxin	1569	469	1.66		1104	486	-1.1
COLLI_v1_560018	putative acetyltransferase	1951	593	1.66		1568	614	-1.31
COLLI_v1_110045	DNA recombination protein RmuC homolog	6443	1990	1.65		5870	2060	-1.46
COLLI_v1_170121	protein of unknown function	115	34	1.65		132	35	-1.8
COLLI_v1_170297	ATP-dependent zinc metalloprotease FtsH	78260	23880	1.65		64090	24700	-1.33
COLLI_v1_280041	Bacterial regulatory helix-turn-helix, lysR family protein	962	297	1.65		670	307	-1.07
COLLI_v1_560112	Short chain dehydrogenase family protein	644	199	1.65		488	206	-1.19
COLLI_v1_680100	Putative protein-methionine-sulfoxide reductase subunit YedZ1	1107	340	1.65		1254	352	-1.75
COLLI_v1_170025	protein of unknown function	403	124	1.64		555	129	-2.03
COLLI_v1_170258	conserved protein of unknown function	1982	565	1.64		1447	586	-1.19
COLLI_v1_190114	Adenylate cyclase	9203	2862	1.64		6797	2962	-1.15
COLLI_v1_300022	PilT protein domain-containing protein pilus	1696	509	1.64		1441	527	-1.4
COLLI_v1_370048	tRNA-dihydrouridine synthase A	5736	1806	1.64		4338	1870	-1.18
COLLI_v1_640025	Phosphinothricin N-acetyltransferase	2338	740	1.64		1927	766	-1.31
COLLI_v1_70031	Sarcosine oxidase subunit beta	3622	1133	1.64		3236	1174	-1.41
COLLI_v1_180121	Urocanate hydratase	2088	657	1.63		1962	680	-1.45
COLLI_v1_20103	putative quinone oxidoreductase 1	31030	9608	1.63		21280	9946	-1.06
COLLI_v1_400052	putative sulfoacetate transporter SauU	299	94	1.63		339	97	-1.75
COLLI_v1_50046	Co-chaperone protein HscB homolog	2356	740	1.63		1814	766	-1.2
COLLI_v1_570051	Cupin-like domain protein	2278	718	1.63		2100	743	-1.46
COLLI_v1_100036	DNA-binding transcriptional dual regulator CueR	2347	743	1.62		2519	770	-1.64
COLLI_v1_200251	endolytic murein transglycosylase	3252	1037	1.62		2020	1074	-0.88
COLLI_v1_260034	ATP-dependent RNA helicase RhlE	6900	2144	1.62		7906	2220	-1.79
COLLI_v1_570040	protein of unknown function	237	75	1.62		217	78	-1.42
COLLI_v1_690002	Acetyltransferase family protein	4313	1344	1.62		4416	1391	-1.62
COLLI_v1_290028	DNA-binding protein VF_0530	1165	360	1.61		1413	372	-1.87
COLLI_v1_540082	flavin prenyltransferase	9515	3078	1.61		7446	3188	-1.19
COLLI_v1_630009	Transcriptional regulator, LysR family	1191	374	1.61		970	387	-1.26
COLLI_v1_680001	protein of unknown function	503	150	1.61		314	156	-0.89
COLLI_v1_10067	AhpC/TSA family protein	51410	16010	1.6		34770	16600	-0.96
COLLI_v1_170185	Oxidoreductase	312	93	1.6		412	97	-2.02
COLLI_v1_70040	Fanconi-associated nuclease 1 homolog	1868	600	1.6		1901	622	-1.56
COLLI_v1_240011	DNA-binding transcriptional dual regulator MetR	2279	733	1.59		2801	758	-1.83
COLLI_v1_460135	conserved protein of unknown function	42460	12630	1.59		40870	13100	-1.55
COLLI_v1_460221	D-alanyl-D-alanine carboxypeptidase family protein	9497	3051	1.59		10400	3158	-1.65
COLLI_v1_170238	L-threonine dehydrogenase	3788	1224	1.58		2360	1267	-0.86
COLLI_v1_200211	Putative membrane protein	2851	908	1.58		5913	939	-2.59
COLLI_v1_400103	Bacterial regulatory helix-turn-helix, lysR family protein	2916	926	1.58		2877	959	-1.53
COLLI_v1_520016	Acyl-CoA dehydrogenase, N-terminal domain protein	3315	1092	1.58		3801	1130	-1.72
COLLI_v1_560015	Fluoroacetate dehalogenase	1415	457	1.58		1735	473	-1.8
COLLI_v1_690040	cysteine synthase B	10440	3404	1.58		9232	3524	-1.36
COLLI_v1_720020	Transcriptional regulator	21510	6960	1.58		23650	7204	-1.69
COLLI_v1_110047	Glyoxalase/Bleomycin resistance /Dioxygenase superfamily protein	1002	327	1.57		925	338	-1.36
COLLI_v1_140022	cytochrome bd-I ubiquinol oxidase subunit II	2067	669	1.57		2117	693	-1.59
COLLI_v1_20235	Helix-turn-helix family protein	3282	1006	1.57		2300	1042	-1.06
COLLI_v1_210039	Alpha/beta hydrolase fold family protein	3647	1197	1.57		3724	1240	-1.53
COLLI_v1_240076	Peptide methionine sulfoxide reductase MsrA	5020	1658	1.57		6731	1718	-1.94
COLLI_v1_300003	2-methylcitrate synthase	3711	1185	1.57		2491	1227	-0.94
COLLI_v1_430021	DoxX family protein	262	86	1.57		395	89	-2.08
COLLI_v1_460134	Methyltransferase family protein	19690	6398	1.57		18290	6630	-1.38
COLLI_v1_670013	DNA-binding transcriptional dual regulator CynR	833	269	1.57		778	279	-1.41
COLLI_v1_690019	conserved protein of unknown function	25580	8402	1.57		29420	8701	-1.69
COLLI_v1_420041	DNA-binding transcriptional LysR family regulator	634	207	1.56		700	214	-1.66
COLLI_v1_460066	Alanine racemase, catabolic (May also act on other amino acids)	2022	656	1.56		3131	679	-2.07
COLLI_v1_510015	phosphoglycerate kinase	17180	5682	1.56		13410	5881	-1.15
COLLI_v1_640058	site-specific recombinase	6937	2227	1.56		4417	2304	-0.88
COLLI_v1_170166	Phage_Mu_F domain-containing protein	100	31	1.55		76	32	-1.16
COLLI_v1_180057	ATP-dependent Clp protease proteolytic subunit	20650	6973	1.55		14350	7222	-0.97
COLLI_v1_210015	putative RNA-binding protein YciO	2583	853	1.55		1723	883	-0.93
COLLI_v1_260167	protein of unknown function	345	114	1.55		306	118	-1.35
COLLI_v1_410007	GDSL-like Lipase/Acylhydrolase family protein	860	283	1.55		1377	293	-2.16
COLLI_v1_560009	Outer membrane protein	1209	393	1.55		1480	406	-1.83
COLLI_v1_110051	Molybdopterin molybdenumtransferase	5435	1833	1.54		4897	1898	-1.31
COLLI_v1_190051	Uncharacterized oxidoreductase YkvO	1338	438	1.54		1479	454	-1.64
COLLI_v1_260169	protein of unknown function	658	209	1.54		456	216	-0.98
COLLI_v1_300028	Bacterial regulatory helix-turn-helix, lysR family protein	691	234	1.54		506	242	-1.04
COLLI_v1_520007	protein of unknown function	111	36	1.54		260	38	-2.73
COLLI_v1_110041	conserved membrane protein of unknown function	9622	3237	1.53		9235	3351	-1.43
COLLI_v1_180088	Sigma-fimbriae chaperone protein	642	214	1.53		406	221	-0.82
COLLI_v1_260233	protein of unknown function	377	125	1.53		568	130	-2.06
COLLI_v1_270096	conserved protein of unknown function	11170	3679	1.53		8880	3809	-1.19
COLLI_v1_490158	protein of unknown function	3447	1049	1.53		5383	1087	-2.2
COLLI_v1_490196	putative 4Fe-4S cluster-containing protein YfhL	3019	1003	1.53		3634	1039	-1.75
COLLI_v1_570059	Concanavalin A-like lectin/glucanases superfamily protein	2447	804	1.53		2184	832	-1.34
COLLI_v1_170118	conserved protein of unknown function	107	34	1.52		85	35	-1.19
COLLI_v1_180195	protein of unknown function	2219	749	1.52		2665	776	-1.71
COLLI_v1_20219	putative exported protein	30690	10500	1.52		22850	10900	-1.04
COLLI_v1_240003	conserved membrane protein of unknown function	6630	2231	1.52		7282	2310	-1.63
COLLI_v1_240004	conserved protein of unknown function	8643	2821	1.52		9969	2921	-1.72
COLLI_v1_260077	Phosphoesterase family protein	3530	1207	1.52		4493	1250	-1.82
COLLI_v1_280044	betaine aldehyde dehydrogenase	1201	407	1.52		1654	422	-1.91
COLLI_v1_280097	Ferrous iron transport protein B	3217	1100	1.52		4858	1139	-2.07
COLLI_v1_300021	RHH_1 domain-containing protein	1207	390	1.52		1043	403	-1.32
COLLI_v1_40024	DNA-binding transcriptional dual regulator XylR	3484	1187	1.52		4373	1229	-1.79
COLLI_v1_550086	Alpha/beta hydrolase fold family protein	7512	2574	1.52		6336	2665	-1.22
COLLI_v1_140015	Protein PecM	210	71	1.51		176	73	-1.2
COLLI_v1_20126	Abasic site processing protein	2201	748	1.51		3051	774	-1.9
COLLI_v1_460039	conserved protein of unknown function	208	70	1.51		228	73	-1.54
COLLI_v1_490178	conserved protein of unknown function	1167	398	1.51		1006	412	-1.23
COLLI_v1_200296	polyphenol oxidase YfiH	3025	1026	1.5		2410	1062	-1.12
COLLI_v1_210028	Patatin-like phospholipase family protein	4118	1425	1.5		5156	1476	-1.74
COLLI_v1_260296	K(+) transporting P-type ATPase subunit KdpC	2631	896	1.5		4496	928	-2.23
COLLI_v1_300010	Toxic protein SymE	205	69	1.5		445	72	-2.58
COLLI_v1_410035	CAI-1 autoinducer synthase	7265	2402	1.5		8361	2487	-1.7
COLLI_v1_190078	RND efflux transporter	1267	424	1.49		1701	438	-1.9
COLLI_v1_200085	protein of unknown function	297	99	1.49		266	103	-1.31
COLLI_v1_200308	Phosphatase 2C family protein	5537	1935	1.49		4950	2004	-1.27
COLLI_v1_20225	Putative plasmid stability protein y4jJ	2249	735	1.49		2124	761	-1.42
COLLI_v1_220001	Transcription elongation factor GreB	1379	477	1.49		1379	494	-1.42
COLLI_v1_680071	conserved exported protein of unknown function	233400	77650	1.49		179900	80500	-1.09
COLLI_v1_110050	Major Facilitator Superfamily protein	1378	476	1.48		1201	493	-1.23
COLLI_v1_180071	Type-4 uracil-DNA glycosylase	5398	1856	1.48		3946	1921	-0.98
COLLI_v1_180156	2-ketogluconate 6-phosphate reductase(kguD)/glyoxylate reductase(ghrB)	618	216	1.48		680	223	-1.56
COLLI_v1_210079	Beta-ketoacyl synthase, C-terminal domain protein	6849	2419	1.48		6098	2506	-1.26
COLLI_v1_210080	FabA-like domain protein	3850	1349	1.48		4151	1397	-1.55
COLLI_v1_280027	Sulfur carrier protein TusA	7865	2754	1.48		9233	2852	-1.67
COLLI_v1_280096	FeoA domain protein	347	119	1.48		699	124	-2.46
COLLI_v1_540081	Uncharacterized monothiol glutaredoxin ycf64-like	8751	2921	1.48		7666	3027	-1.28
COLLI_v1_170031	glutamate:sodium symporter	2950	1037	1.47		2523	1073	-1.2
COLLI_v1_460151	PTS system fructose IIA component family protein	10240	3654	1.47		7793	3784	-1.02
COLLI_v1_500041	Tim44-like domain protein	19660	6931	1.47		15520	7178	-1.09
COLLI_v1_680070	Outer membrane component of tripartite multidrug resistance system	7093	2430	1.47		5534	2517	-1.1
COLLI_v1_70084	DeoR-like helix-turn-helix domain protein	888	313	1.47		612	324	-0.89
COLLI_v1_170122	protein of unknown function	181	57	1.46		270	59	-2.09
COLLI_v1_180157	2-ketogluconate transporter	496	174	1.46		554	180	-1.58
COLLI_v1_260023	Transcriptional regulator, ArsR family	846	300	1.46		1110	311	-1.79
COLLI_v1_260224	conserved protein of unknown function	80	27	1.46		87	28	-1.49
COLLI_v1_400042	Putative lipoprotein	1735	562	1.46		1885	583	-1.54
COLLI_v1_560002	conserved protein of unknown function	171	57	1.46		164	59	-1.4
COLLI_v1_120015	putative periplasmic serine endoprotease DegP-like	46640	16820	1.45		35340	17400	-1
COLLI_v1_180069	tRNA threonylcarbamoyladenosine biosynthesis protein TsaB	2633	921	1.45		1965	953	-0.98
COLLI_v1_200297	23S rRNA pseudouridine(1911/1915/1917) synthase	7025	2486	1.45		6126	2574	-1.22
COLLI_v1_260349	Glutathione-specific gamma-glutamylcyclotransferase	2359	827	1.45		2408	856	-1.43
COLLI_v1_270015	CTP synthetase	20000	7078	1.45		13720	7328	-0.87
COLLI_v1_400079	Bacterial transcriptional regulator family protein	2203	785	1.45		3708	813	-2.12
COLLI_v1_420052	Copper resistance protein D	4926	1739	1.45		5638	1800	-1.56
COLLI_v1_500014	TPR repeat family protein	16440	5910	1.45		19050	6119	-1.59
COLLI_v1_570005	protein of unknown function	588	202	1.45		493	209	-1.18
COLLI_v1_550085	protein of unknown function	946	309	1.44		1190	321	-1.76
COLLI_v1_70041	DEAD/DEAH box helicase family protein	1938	695	1.44		1886	720	-1.35
COLLI_v1_70083	Diacylglycerol kinase	856	307	1.44		972	318	-1.54
COLLI_v1_90018	Aspartate/glutamate leucyltransferase	4097	1458	1.44		4313	1511	-1.41
COLLI_v1_200194	tryptophan synthase subunit beta	14640	5336	1.43		11060	5527	-0.98
COLLI_v1_200340	Putative agmatine deiminase	1907	676	1.43		1643	699	-1.19
COLLI_v1_20128	conserved protein of unknown function	227	78	1.43		243	81	-1.53
COLLI_v1_240040	NADPH-dependent aldehyde reductase YqhD	10110	3707	1.43		9694	3839	-1.28
COLLI_v1_260017	conserved protein of unknown function	6761	2211	1.43		9192	2291	-1.89
COLLI_v1_270033	Delta-9 fatty acid desaturase cluster collimomycin	18740	6732	1.43		22310	6971	-1.61
COLLI_v1_270035	protein of unknown function	114	40	1.43		118	41	-1.48
COLLI_v1_270079	CoA-transferase III family protein	2285	821	1.43		2800	850	-1.65
COLLI_v1_380038	Phosphoenolpyruvate carboxykinase [GTP]	9650	3477	1.43		9869	3600	-1.39
COLLI_v1_490197	4-hydroxyproline 2-epimerase	1174	429	1.43		1240	444	-1.42
COLLI_v1_70097	Serine hydrolase family protein	984	353	1.43		2010	365	-2.4
COLLI_v1_200082	protein of unknown function	300	108	1.42		336	112	-1.52
COLLI_v1_380070	chromosomal replication initiator protein DnaA	4637	1690	1.42		3389	1750	-0.92
COLLI_v1_460136	conserved exported protein of unknown function	75880	26640	1.42		102400	27600	-1.78
COLLI_v1_50047	Lysine (lysE) efflux protein	1711	612	1.42		1140	634	-0.8
COLLI_v1_690018	protein of unknown function	205	73	1.42		193	76	-1.31
COLLI_v1_200257	Dabb	1522	553	1.41		1163	573	-0.99
COLLI_v1_260305	Serine hydroxymethyltransferase	467	168	1.41		705	174	-1.98
COLLI_v1_260344	Helix-turn-helix domain, rpiR family protein	1028	375	1.41		1129	388	-1.5
COLLI_v1_30010	LysE type translocator family protein	1023	376	1.41		1086	389	-1.41
COLLI_v1_370032	conserved protein of unknown function	2096	758	1.41		3441	785	-2.08
COLLI_v1_400058	HNH endonuclease family protein	8572	3152	1.41		7260	3266	-1.1
COLLI_v1_420017	Lumazine-binding family protein	131	46	1.41		98	47	-0.96
COLLI_v1_420039	conserved exported protein of unknown function	2477	908	1.41		2709	940	-1.49
COLLI_v1_630007	8-oxoguanine deaminase/Amidohydrolase family	2865	1042	1.41		3665	1079	-1.67
COLLI_v1_730009	conserved protein of unknown function	481	167	1.41		545	173	-1.58
COLLI_v1_740036	conserved protein of unknown function	3592	1010	1.41		2517	1047	-1.09
COLLI_v1_180017	Efflux transporter, outer membrane factor (OMF) lipo, NodT family protein	12490	4570	1.4		10060	4732	-1.06
COLLI_v1_190042	Uncharacterized HTH-type transcriptional regulator YdfF	2993	1109	1.4		3348	1149	-1.48
COLLI_v1_200095	Permease family protein	2332	868	1.4		1954	899	-1.09
COLLI_v1_70039	protein of unknown function	145	52	1.4		195	54	-1.82
COLLI_v1_210027	Alpha/beta hydrolase fold family protein	3956	1464	1.39		4041	1516	-1.37
COLLI_v1_500019	RNase adaptor protein	10410	3904	1.39		10370	4043	-1.33
COLLI_v1_680097	CorC-HlyC family protein YbeX	3105	1143	1.39		2364	1183	-0.94
COLLI_v1_170024	Putative glutathione-dependent formaldehyde-activating enzyme	1952	727	1.38		2578	753	-1.68
COLLI_v1_210078	Short chain dehydrogenase family protein	2022	752	1.38		1866	779	-1.21
COLLI_v1_240010	protein of unknown function	3512	1222	1.38		5766	1264	-2.03
COLLI_v1_240079	trehalose-6-phosphate phosphatase	8242	3093	1.38		9596	3202	-1.53
COLLI_v1_460012	L-serine/L-threonine ammonia-lyase	4830	1819	1.38		4804	1884	-1.29
COLLI_v1_570006	3-mercaptopropionate dioxygenase	940	347	1.38		838	360	-1.17
COLLI_v1_680072	protein of unknown function	2643	980	1.38		2108	1015	-0.89
COLLI_v1_200074	Putative tyrosine-protein kinase EpsB	255	96	1.37		248	99	-1.24
COLLI_v1_200195	N-(5'-phosphoribosyl)anthranilate isomerase	8922	3251	1.37		10940	3368	-1.63
COLLI_v1_20072	Chain length determinant family protein	18690	6647	1.37		22240	6887	-1.61
COLLI_v1_260168	conserved membrane protein of unknown function	1726	602	1.37		1756	623	-1.42
COLLI_v1_400070	Dopa 4,5-dioxygenase family protein	658	250	1.37		749	259	-1.49
COLLI_v1_550075	Bacterial regulatory helix-turn-helix, lysR family protein	3477	1308	1.37		3259	1354	-1.23
COLLI_v1_10162	Flp pilus assembly protein TadG	14110	5182	1.36		11220	5367	-1.03
COLLI_v1_130074	protein of unknown function	492	179	1.36		562	186	-1.54
COLLI_v1_140074	Hydantoin permease	4737	1819	1.36		8945	1884	-2.21
COLLI_v1_200092	conserved exported protein of unknown function	2044	775	1.36		2554	802	-1.64
COLLI_v1_240075	protein of unknown function	2915	1089	1.36		4880	1128	-2.07
COLLI_v1_290007	Phosphoglycolate phosphatase	66	24	1.36		53	25	-0.96
COLLI_v1_30011	Bacterial regulatory s, tetR family protein	1713	649	1.36		2145	672	-1.65
COLLI_v1_410006	Bacterial regulatory helix-turn-helix, lysR family protein	680	255	1.36		1057	265	-1.92
COLLI_v1_420047	conserved protein of unknown function	1665	621	1.36		3877	643	-2.47
COLLI_v1_500040	bifunctional 2-octaprenyl-6-methoxy-1,4-benzoquinone methylase and S-adenosylmethionine:2-DMK methyltransferase	7562	2893	1.36		7421	2995	-1.28
COLLI_v1_560001	conserved protein of unknown function	838	302	1.36		901	313	-1.45
COLLI_v1_70076	Histone deacetylase domain protein	507	189	1.36		421	196	-1.04
COLLI_v1_190082	protein of unknown function	200	76	1.35		216	79	-1.42
COLLI_v1_260201	Alkylhydroperoxidase AhpD family core domain-containing protein	569	213	1.35		563	220	-1.32
COLLI_v1_490097	conserved protein of unknown function	2215	838	1.35		2812	868	-1.62
COLLI_v1_540033	Heat-inducible transcription repressor HrcA	9090	3520	1.35		9094	3645	-1.29
COLLI_v1_550087	conserved exported protein of unknown function	11660	4349	1.35		9312	4501	-0.93
COLLI_v1_810002	putative Rod shape-determining protein MreB	2375	872	1.35		1671	903	-0.84
COLLI_v1_200128	Inositol transport system permease protein	338	127	1.34		261	132	-0.93
COLLI_v1_270094	Penicillin amidase family protein	16790	6498	1.34		17270	6729	-1.29
COLLI_v1_310002	Glycosyl transferase 2 family protein	581	221	1.34		934	228	-1.96
COLLI_v1_440045	Bacterial regulatory helix-turn-helix, lysR family protein	1155	448	1.34		1095	464	-1.22
COLLI_v1_460011	Acyl-CoA dehydrogenase, short-chain specific	5663	2153	1.34		6066	2228	-1.36
COLLI_v1_460181	Periplasmic binding domain protein	113	43	1.34		155	44	-1.74
COLLI_v1_490209	Bacterial regulatory helix-turn-helix, lysR family protein	2400	933	1.34		3053	967	-1.61
COLLI_v1_140004	Putative periplasmic-like protein	1414	542	1.33		1583	561	-1.45
COLLI_v1_170125	protein of unknown function	3209	1178	1.33		2701	1220	-1.1
COLLI_v1_180070	Ribosomal-protein-S18p-alanine acetyltransferase	2375	918	1.33		2184	951	-1.16
COLLI_v1_200184	conserved protein of unknown function	7173	2711	1.33		5978	2806	-1.04
COLLI_v1_260157	protein of unknown function	123	46	1.33		90	48	-0.86
COLLI_v1_350014	conserved protein of unknown function	373	142	1.33		355	147	-1.24
COLLI_v1_460122	5-oxoprolinase component B	2286	893	1.33		2994	925	-1.66
COLLI_v1_460169	conserved protein of unknown function	19750	7470	1.33		22290	7737	-1.47
COLLI_v1_170242	protein of unknown function	66	24	1.32		53	25	-0.98
COLLI_v1_180150	protein of unknown function	166	64	1.32		193	66	-1.49
COLLI_v1_20068	RNA polymerase, sigma 70 (sigma D) factor	33010	12870	1.32		30440	13300	-1.16
COLLI_v1_210030	ethanolamine ammonia-lyase subunit alpha	2076	808	1.32		3712	837	-2.05
COLLI_v1_270097	conserved protein of unknown function	9608	3620	1.32		10710	3750	-1.42
COLLI_v1_280013	fumarase C	7466	2919	1.32		10370	3023	-1.71
COLLI_v1_420051	CopC domain-containing protein	3288	1281	1.32		4866	1326	-1.77
COLLI_v1_560067	Bacterial regulatory s, tetR family protein	12850	4907	1.32		9591	5079	-0.8
COLLI_v1_630006	N-carbamoyl-L-amino-acid hydrolase/N-carbamoyl-L-amino-acid hydrolase/allantoate amidohydrolase	5398	2121	1.32		6433	2197	-1.49
COLLI_v1_140065	Acetyltransferase family protein	1260	471	1.31		1432	487	-1.48
COLLI_v1_170237	2-amino-3-ketobutyrate CoA ligase	2095	818	1.31		2105	847	-1.2
COLLI_v1_190040	EamA-like transporter family protein	877	346	1.31		810	358	-1.13
COLLI_v1_190122	GTP cyclohydrolase 2	2966	1152	1.31		2506	1193	-1.03
COLLI_v1_200266	transcription antiterminator and regulator of RNA stability	59290	21540	1.31		49240	22300	-1.06
COLLI_v1_20099	phosphoribosylamine--glycine ligase	15030	5965	1.31		12270	6176	-0.97
COLLI_v1_430020	conserved exported protein of unknown function	141	54	1.31		273	56	-2.14
COLLI_v1_460163	guanine deaminase/ S-adenosylhomocysteine deaminase	1766	696	1.31		1783	721	-1.24
COLLI_v1_570041	Phage integrase family protein	2714	1061	1.31		2699	1098	-1.27
COLLI_v1_680069	Fusaric acid resistance family protein	3765	1425	1.31		2760	1476	-0.87
COLLI_v1_720012	Putative AraC-like transcription regulator	1087	405	1.31		1235	419	-1.51
COLLI_v1_730016	protein of unknown function	1092	416	1.31		880	431	-1
COLLI_v1_10160	Flp/Fap pilin component family protein	126000	44870	1.3		99740	46500	-1.02
COLLI_v1_10161	Type IV leader peptidase family protein	50140	18930	1.3		50130	19600	-1.28
COLLI_v1_180151	Methylase of polypeptide chain release factors	2574	1016	1.3		2184	1052	-1
COLLI_v1_260085	HemX family protein	16790	6720	1.3		13830	6957	-0.97
COLLI_v1_430040	SnoaL-like domain-containing protein	145	55	1.3		228	57	-1.92
COLLI_v1_560014	HTH-type transcriptional activator TtdR	384	151	1.3		472	156	-1.56
COLLI_v1_680006	conserved protein of unknown function	520	200	1.3		583	207	-1.44
COLLI_v1_90003	C4 dicarboxylate/orotate:H(+) symporter	584	225	1.3		1522	233	-2.67
COLLI_v1_10027	geranyl diphosphate/farnesyl diphosphate synthase	10510	4218	1.29		9145	4366	-1.04
COLLI_v1_130006	Pirin family protein	827	327	1.29		875	338	-1.32
COLLI_v1_130105	Bacterial regulatory helix-turn-helix, lysR family protein	562	220	1.29		596	228	-1.33
COLLI_v1_170229	protein of unknown function	849	325	1.29		614	337	-0.83
COLLI_v1_270083	Enoyl-CoA hydratase (isoleucine degradation)	3534	1422	1.29		3841	1473	-1.32
COLLI_v1_310003	Beta-1,3-glucosyltransferase	425	160	1.29		706	166	-2.03
COLLI_v1_410067	conserved protein of unknown function	453	174	1.29		377	180	-1.04
COLLI_v1_460150	Glutathione synthetase	10050	4032	1.29		7691	4175	-0.86
COLLI_v1_490127	Sec-independent protein translocase protein TatB	20790	8080	1.29		17030	8365	-0.98
COLLI_v1_540067	signal recognition particle protein component	9305	3769	1.29		7457	3903	-0.9
COLLI_v1_600001	transposase	1743	684	1.29		1557	708	-1.1
COLLI_v1_260084	Homolog of E. coli HemY protein	10520	4140	1.28		8083	4286	-0.87
COLLI_v1_260121	HTH-type transcriptional activator AmpR	558	222	1.28		505	230	-1.1
COLLI_v1_410022	Bifunctional aspartate aminotransferase and L-aspartate beta-decarboxylase	1898	764	1.28		1744	791	-1.08
COLLI_v1_460244	Transcriptional regulatory protein btr	612	246	1.28		761	254	-1.54
COLLI_v1_670009	Endolytic peptidoglycan transglycosylase RlpA	3387	1345	1.28		2714	1393	-0.92
COLLI_v1_680101	conserved protein of unknown function	73	27	1.28		136	28	-2.12
COLLI_v1_190080	Transcriptional regulator, TetR family	1519	597	1.27		1366	618	-1.08
COLLI_v1_200250	Thymidylate kinase	1889	772	1.27		1472	799	-0.86
COLLI_v1_210042	conserved protein of unknown function	4976	2032	1.27		4987	2104	-1.23
COLLI_v1_370031	Cytochrome c family protein	2968	1194	1.27		4459	1237	-1.77
COLLI_v1_50035	conserved protein of unknown function	219	87	1.27		250	90	-1.43
COLLI_v1_110044	Hemoglobin-like protein HbO	3811	1545	1.26		4053	1601	-1.27
COLLI_v1_180113	conserved protein of unknown function	742	300	1.26		852	311	-1.39
COLLI_v1_290026	Alcohol dehydrogenase GroES-like domain protein	746	299	1.26		1080	310	-1.72
COLLI_v1_500020	HPr kinase/phosphorylase	8703	3553	1.26		7665	3681	-1
COLLI_v1_540034	TfoX N-terminal domain protein	2492	1016	1.26		1990	1052	-0.89
COLLI_v1_690001	Patatin-like phospholipase family protein	2119	853	1.26		2740	884	-1.58
COLLI_v1_70082	Bacterial transcriptional regulator family protein	6676	2736	1.26		8130	2834	-1.49
COLLI_v1_140030	Glutamine-dependent NAD(+) synthetase	10550	4326	1.25		12730	4479	-1.43
COLLI_v1_170201	conserved protein of unknown function	160	62	1.25		158	64	-1.26
COLLI_v1_180058	ATP-dependent Clp protease ATP-binding subunit ClpX	26370	10760	1.25		20990	11100	-0.89
COLLI_v1_180112	Protein adenylyltransferase SelO	6706	2783	1.25		6840	2882	-1.23
COLLI_v1_180154	curved DNA-binding protein	10870	4405	1.25		10190	4560	-1.14
COLLI_v1_20059	Organic hydroperoxide resistance protein	14190	5667	1.25		18410	5871	-1.54
COLLI_v1_20221	metalloprotease TldD	25610	10600	1.25		24920	11000	-1.15
COLLI_v1_260010	Bleomycin resistance protein	1222	486	1.25		1124	503	-1.11
COLLI_v1_280070	Uncharacterized HTH-type transcriptional regulator YhjC	777	320	1.25		755	332	-1.16
COLLI_v1_440055	Methyltransferase domain protein	6781	2766	1.25		7491	2864	-1.36
COLLI_v1_110057	putative phosphoglycolate phosphatase, clustered with ribosomal large subunit pseudouridine synthase C	11200	4622	1.24		9441	4786	-0.95
COLLI_v1_20234	conserved protein of unknown function	730	276	1.24		716	285	-1.22
COLLI_v1_260061	thymidylate synthase	3698	1522	1.24		2984	1577	-0.88
COLLI_v1_350013	DNA-directed RNA polymerase specialized sigma subunit, sigma24-like	1143	461	1.24		1764	478	-1.8
COLLI_v1_630016	Putative hydroxypyruvate reductase	3734	1542	1.24		4047	1597	-1.28
COLLI_v1_680031	conserved protein of unknown function	625	251	1.24		465	260	-0.81
COLLI_v1_10138	HTH-type transcriptional regulator TtgR	1562	639	1.23		1332	662	-0.96
COLLI_v1_20115	Zinc carboxypeptidase family protein	1813	755	1.23		2776	781	-1.78
COLLI_v1_100039	Heavy-metal-associated domain protein	639	270	1.22		702	279	-1.31
COLLI_v1_130075	DNA polymerase III subunit tau	12140	4987	1.22		9983	5163	-0.92
COLLI_v1_290039	Kynurenine formamidase	431	179	1.22		849	186	-2.08
COLLI_v1_460315	LSU ribosomal protein L17p	9019	3773	1.22		6917	3907	-0.8
COLLI_v1_470008	Zinc-binding dehydrogenase family protein	88	36	1.22		276	37	-2.74
COLLI_v1_510004	Pyridoxine/pyridoxamine 5'-phosphate oxidase	2133	884	1.22		3181	916	-1.66
COLLI_v1_70043	Modulator of FtsH protease YccA	1716	712	1.22		1406	738	-0.82
COLLI_v1_200055	oxalyl-CoA oxalate decarboxylase	614	259	1.21		736	269	-1.4
COLLI_v1_200271	Ferredoxin 4Fe-4S binding domain protein	2130	901	1.21		2660	933	-1.47
COLLI_v1_260118	conserved protein of unknown function	1863	778	1.21		1773	805	-1.08
COLLI_v1_260204	protein of unknown function	78	33	1.21		72	34	-1.05
COLLI_v1_260214	Histidine kinase	410	165	1.21		466	171	-1.39
COLLI_v1_560084	Receptor ligand binding region family protein	480	203	1.21		443	210	-1.05
COLLI_v1_70016	DNA-binding transcriptional activator QseB	1699	720	1.21		1725	746	-1.17
COLLI_v1_720013	protein of unknown function	156	63	1.21		180	66	-1.42
COLLI_v1_110033	conserved protein of unknown function	2081	879	1.2		2673	910	-1.49
COLLI_v1_170088	conserved protein of unknown function	456	195	1.2		504	202	-1.29
COLLI_v1_170115	protein of unknown function	64	26	1.2		56	27	-0.95
COLLI_v1_290033	Putative membrane protein	19580	7622	1.2		27650	7905	-1.62
COLLI_v1_520015	Phosphotransferase enzyme family protein	1543	649	1.2		1566	672	-1.17
COLLI_v1_560013	Pirin family protein	835	348	1.2		993	360	-1.4
COLLI_v1_560124	Chromate transport protein	534	224	1.2		723	232	-1.62
COLLI_v1_570019	conserved exported protein of unknown function	488	206	1.2		640	213	-1.54
COLLI_v1_680035	Molybdate ABC transporter, periplasmic molybdate-binding protein	1013	432	1.2		1153	447	-1.34
COLLI_v1_10043	aerobic glycerol 3-phosphate dehydrogenase	10780	4558	1.19		13840	4719	-1.52
COLLI_v1_180089	Spore coat protein U-like protein	547	231	1.19		527	239	-1.05
COLLI_v1_210004	Putative dNA-binding protein	3290	1413	1.19		2949	1464	-0.95
COLLI_v1_290011	Putative tyrosine-protein kinase EpsB	293	123	1.19		308	127	-1.25
COLLI_v1_40007	DNA-directed RNA polymerase III 47 kDa polypeptide	1713	688	1.19		3714	712	-2.3
COLLI_v1_420024	Lumazine-binding family protein	358	148	1.19		587	153	-1.89
COLLI_v1_420030	Tail-specific protease	197300	84860	1.19		177600	87900	-0.99
COLLI_v1_460071	Bacterial regulatory helix-turn-helix, lysR family protein	1995	844	1.19		1582	873	-0.81
COLLI_v1_560129	Putative oxygenase SimA7	513	210	1.19		446	218	-0.93
COLLI_v1_680098	Methionine-rich peptide X	1535	630	1.19		2523	652	-1.85
COLLI_v1_210016	Zn-dependent endopeptidase/ protease	17720	7523	1.18		14480	7785	-0.84
COLLI_v1_240068	DNA-binding transcriptional dual regulator SoxR	679	294	1.18		792	304	-1.33
COLLI_v1_260226	conserved protein of unknown function	156	65	1.18		217	68	-1.57
COLLI_v1_420043	HPP family protein	222	95	1.18		236	98	-1.19
COLLI_v1_880001	transposase	3903	1651	1.18		3572	1709	-1.02
COLLI_v1_180059	Lon protease	105500	46240	1.17		86490	47900	-0.84
COLLI_v1_180155	MerR HTH regulatory family protein	3059	1331	1.17		3021	1378	-1.07
COLLI_v1_200009	Bacterial regulatory s, tetR family protein	3504	1491	1.17		5344	1543	-1.73
COLLI_v1_260137	Lipocalin-like domain protein	400	174	1.17		390	180	-1.09
COLLI_v1_290047	Transcriptional regulator containing an amidase domain and an AraC-type DNA-binding HTH domain	2426	1019	1.17		2324	1055	-1.09
COLLI_v1_410027	Bacterial regulatory s, tetR family protein	9182	4007	1.17		9139	4150	-1.09
COLLI_v1_410105	FAD-linked oxidoreductase family protein	510	220	1.17		520	228	-1.16
COLLI_v1_420022	galactarate/glucarate/glycerate transporter GudP	314	134	1.17		274	138	-0.95
COLLI_v1_460232	protein of unknown function	55	21	1.17		87	22	-1.93
COLLI_v1_50038	tyrosine aminotransferase	11050	4837	1.17		12900	5010	-1.29
COLLI_v1_260009	N-acetyltransferase domain-containing protein	624	251	1.16		506	260	-0.88
COLLI_v1_420038	conserved protein of unknown function	918	399	1.16		801	413	-0.92
COLLI_v1_460121	5-oxoprolinase subunit C	796	340	1.16		820	352	-1.18
COLLI_v1_520014	Histidine phosphatase super family protein	592	253	1.16		626	262	-1.21
COLLI_v1_560145	Putative monooxygenase MoxC	90	38	1.16		111	39	-1.44
COLLI_v1_570043	Acetyl esterase/lipase	392	169	1.16		542	175	-1.57
COLLI_v1_630014	Spermine/spermidine synthase family protein	2042	884	1.16		2235	916	-1.23
COLLI_v1_1030001	Histidine ammonia-lyase	500	209	1.15		487	216	-1.08
COLLI_v1_130013	NADP-dependent 3-hydroxy acid dehydrogenase YdfG	428	187	1.15		436	193	-1.12
COLLI_v1_180120	Histidine utilization repressor	1231	541	1.15		1218	560	-1.06
COLLI_v1_200084	TPR repeat family protein	2840	1217	1.15		4088	1261	-1.57
COLLI_v1_200162	Protein-L-isoaspartate O-methyltransferase	6109	2707	1.15		5711	2803	-1
COLLI_v1_20222	Acetyltransferase family protein	6497	2808	1.15		6634	2906	-1.13
COLLI_v1_250007	Uncharacterized HTH-type transcriptional regulator RHOS4_30730	1752	765	1.15		1563	792	-0.95
COLLI_v1_260002	conserved exported protein of unknown function	658	285	1.15		538	295	-0.82
COLLI_v1_260355	conserved protein of unknown function	75	31	1.15		81	32	-1.27
COLLI_v1_280098	Putative lipoprotein	453	198	1.15		506	205	-1.26
COLLI_v1_300013	conserved protein of unknown function	281	116	1.15		234	120	-0.9
COLLI_v1_470037	conserved protein of unknown function	62	26	1.15		94	27	-1.74
COLLI_v1_490160	Acryloyl-CoA reductase (NADH)	1477	653	1.15		1561	676	-1.17
COLLI_v1_640021	Putative MFS family arabinose efflux permease	2275	994	1.15		3038	1029	-1.52
COLLI_v1_10005	conserved exported protein of unknown function	10560	4661	1.14		14480	4826	-1.55
COLLI_v1_10031	FAD linked oxidase, C-terminal domain protein	5203	2304	1.14		6123	2385	-1.3
COLLI_v1_10130	3-deoxy-D-manno-oct-2-ulosonic acid (Kdo) hydroxylase family protein	5344	2386	1.14		4654	2472	-0.88
COLLI_v1_110040	chorismate synthase	6720	2934	1.14		6719	3039	-1.08
COLLI_v1_170160	protein of unknown function	714	289	1.14		810	299	-1.35
COLLI_v1_200158	Modulator of FtsH protease YccA	22700	9979	1.14		25100	10300	-1.19
COLLI_v1_20143	Phage virion morphogenesis protein	74	32	1.14		88	34	-1.33
COLLI_v1_20232	Fe2OG dioxygenase domain-containing protein	391	172	1.14		614	178	-1.68
COLLI_v1_240032	FMN-dependent NADH-azoreductase 3	505	219	1.14		828	227	-1.8
COLLI_v1_260001	Transaldolase	289	124	1.14		282	128	-1.08
COLLI_v1_300014	Fimbrial protein	193	85	1.14		366	88	-1.98
COLLI_v1_370024	Bacterial regulatory helix-turn-helix, lysR family protein	1821	806	1.14		1610	835	-0.91
COLLI_v1_430039	SnoaL-like protein	107	45	1.14		107	47	-1.14
COLLI_v1_460029	Propionyl-CoA carboxylase alpha chain	5172	2292	1.14		6361	2373	-1.36
COLLI_v1_490096	AMP nucleosidase	10290	4595	1.14		12420	4759	-1.3
COLLI_v1_560113	conserved protein of unknown function	3041	1317	1.14		3380	1363	-1.27
COLLI_v1_100020	dehydrogenase clustered with L-fuconate utilization genes	1037	455	1.13		1202	471	-1.32
COLLI_v1_10157	5'-nucleotidase	1337	603	1.13		1364	624	-1.09
COLLI_v1_20236	conserved protein of unknown function	143	62	1.13		144	64	-1.11
COLLI_v1_260209	protein of unknown function	4368	1956	1.13		5222	2025	-1.33
COLLI_v1_260234	conserved protein of unknown function	2505	1042	1.13		3350	1081	-1.46
COLLI_v1_370050	Site-specific recombinase XerD	3522	1561	1.13		3931	1618	-1.24
COLLI_v1_460166	Xanthine dehydrogenase, iron-sulfur cluster and FAD-binding subunit A (1.17.1.4)	4481	1992	1.13		7906	2063	-1.84
COLLI_v1_500018	ATP-dependent protease La domain protein	2463	1080	1.13		2227	1119	-0.93
COLLI_v1_540025	chaperone protein DnaJ	14150	6261	1.13		12060	6485	-0.87
COLLI_v1_190091	Type IV fimbrial biogenesis protein PilY1 pilus	785	351	1.12		790	364	-1.1
COLLI_v1_200059	conserved protein of unknown function	6379	2770	1.12		16950	2869	-2.41
COLLI_v1_260346	2-dehydro-3-deoxygluconate kinase	2808	1263	1.12		2792	1308	-1.05
COLLI_v1_410019	Sensor histidine kinase PrrB (RegB)	1770	797	1.12		2008	825	-1.24
COLLI_v1_130085	XdhC and CoxI family protein	4765	2112	1.11		6094	2186	-1.41
COLLI_v1_130113	Polysaccharide lyase family protein	821	369	1.11		1197	382	-1.6
COLLI_v1_180153	NADPH-dependent FMN reductase family protein	4933	2245	1.11		4687	2325	-0.98
COLLI_v1_200020	Alpha-ketoglutarate-dependent taurine dioxygenase	2189	984	1.11		3380	1020	-1.64
COLLI_v1_200130	Predicted transcriptional regulator of the myo-inositol catabolic operon	1286	587	1.11		1817	608	-1.54
COLLI_v1_240033	Bacterial regulatory helix-turn-helix, lysR family protein	1374	619	1.11		1385	641	-1.07
COLLI_v1_290008	maltose ABC transporter ATP binding subunit	82	36	1.11		93	37	-1.25
COLLI_v1_410024	Acid phosphatase	230	104	1.11		227	108	-1.04
COLLI_v1_460207	Protein Smg homolog	8578	3901	1.11		8680	4039	-1.05
COLLI_v1_50029	Protein MgtC	1045	475	1.11		891	492	-0.83
COLLI_v1_610003	conserved protein of unknown function	529	227	1.11		444	235	-0.86
COLLI_v1_620022	Beta-alanine--pyruvate aminotransferase	2051	920	1.11		2620	953	-1.39
COLLI_v1_630029	Cupin_2 domain-containing protein	701	319	1.11		658	331	-0.96
COLLI_v1_20223	Glyoxalase-like domain protein	4065	1840	1.1		4366	1905	-1.17
COLLI_v1_410020	Acid tolerance regulatory protein ActR	511	224	1.1		518	232	-1.07
COLLI_v1_680028	guanine/hypoxanthine transporter GhxQ	305	138	1.1		452	143	-1.6
COLLI_v1_10054	Hydrogen peroxide-inducible genes activator	11840	5483	1.09		12610	5677	-1.11
COLLI_v1_140021	Cyd operon protein YbgT	625	282	1.09		713	292	-1.19
COLLI_v1_200163	broad specificity 5'(3')-nucleotidase and polyphosphatase	5890	2707	1.09		6370	2803	-1.15
COLLI_v1_490198	D-amino-acid oxidase	433	198	1.09		464	205	-1.13
COLLI_v1_490200	Putative oxidoreductase in 4-hydroxyproline catabolic gene cluster	423	190	1.09		514	197	-1.31
COLLI_v1_90015	DNA-binding transcriptional activator Cbl	994	455	1.09		1463	471	-1.58
COLLI_v1_10006	valine--tRNA ligase	26360	12120	1.08		27880	12500	-1.11
COLLI_v1_200341	Bacterial regulatory helix-turn-helix, lysR family protein	1301	594	1.08		1351	615	-1.09
COLLI_v1_20104	conserved protein of unknown function	3523	1627	1.08		3380	1685	-0.95
COLLI_v1_20142	Tail completion protein R (GpR)	124	57	1.08		187	59	-1.61
COLLI_v1_260235	conserved protein of unknown function	2470	1080	1.08		2678	1120	-1.1
COLLI_v1_290049	Acetyltransferase family protein	2143	974	1.08		3463	1008	-1.74
COLLI_v1_460120	5-oxoprolinase subunit A (Catalyzes the cleavage of 5-oxoproline to form L-glutamate coupled to the hydrolysis of ATP to ADP and inorganic phosphate)	839	392	1.08		747	406	-0.86
COLLI_v1_460220	Patatin-like phospholipase family protein	18050	8297	1.08		20490	8588	-1.21
COLLI_v1_470018	HTH-type transcriptional regulator MetR	3698	1687	1.08		3974	1746	-1.08
COLLI_v1_490126	Sec-independent protein translocase protein TatA	26040	11250	1.08		25210	11700	-1.05
COLLI_v1_130062	conserved exported protein of unknown function	2229	1043	1.07		2061	1080	-0.89
COLLI_v1_260138	Bacterial regulatory helix-turn-helix, lysR family protein	3305	1491	1.07		4066	1543	-1.33
COLLI_v1_430023	Aegerolysin family protein	175	79	1.07		323	82	-1.85
COLLI_v1_510003	Hemerythrin HHE cation binding domain protein	1474	679	1.07		2183	703	-1.5
COLLI_v1_640072	conserved protein of unknown function	224	98	1.07		236	102	-1.15
COLLI_v1_130044	Transcriptional regulator	301	140	1.06		309	145	-1.02
COLLI_v1_170001	Bacterial extracellular solute-binding s, 3 family protein	9842	4555	1.06		8926	4716	-0.89
COLLI_v1_200350	DNA-binding transcriptional activator QseB	185	87	1.06		259	90	-1.48
COLLI_v1_210048	Beta-lactamase family protein	845	395	1.06		987	409	-1.23
COLLI_v1_400021	Putative tetratricopeptide TPR_4	1374	634	1.06		1988	656	-1.53
COLLI_v1_460040	Metallo-beta-lactamase superfamily protein	471	219	1.06		493	227	-1.05
COLLI_v1_460147	Addiction module toxin, RelE/StbE family protein	733	340	1.06		732	353	-1
COLLI_v1_530004	Transcriptional regulatory protein TctD	2207	1020	1.06		2957	1056	-1.44
COLLI_v1_560138	Acyl-CoA dehydrogenase	68	31	1.06		72	32	-1.1
COLLI_v1_70096	EAL domain protein	843	392	1.06		2280	406	-2.41
COLLI_v1_200002	Glyoxalase-like domain protein	1623	744	1.05		2023	770	-1.34
COLLI_v1_260282	methionine aminopeptidase	6285	2979	1.05		7585	3085	-1.24
COLLI_v1_260283	[Protein-PII] uridylyltransferase / [Protein-PII]-UMP uridylyl-removing enzyme	6720	3142	1.05		7767	3255	-1.21
COLLI_v1_280043	choline dehydrogenase, a flavoprotein (GMC domain)	1357	643	1.05		1703	666	-1.33
COLLI_v1_300007	Glutathione-dependent formaldehyde-activating enzyme family protein	644	288	1.05		664	298	-1.07
COLLI_v1_490143	protein of unknown function	622	273	1.05		654	283	-1.15
COLLI_v1_70038	YfbU domain protein	315	146	1.05		445	151	-1.51
COLLI_v1_170041	Error-prone DNA polymerase	550	263	1.04		600	273	-1.11
COLLI_v1_210045	Glycine cleavage system transcriptional activator	514	247	1.04		598	256	-1.2
COLLI_v1_270008	putative transmembrane protein	5985	2676	1.04		5757	2774	-0.94
COLLI_v1_280085	Glycosyl transferases group 1 family protein	5865	2764	1.04		5326	2862	-0.87
COLLI_v1_440029	GABA aminotransferase, PLP-dependent ou 5-aminovalerate aminotransferase	652	310	1.04		1030	321	-1.62
COLLI_v1_490130	H+ antiporter-2 family protein	3638	1708	1.04		4992	1768	-1.44
COLLI_v1_550088	putative oxidoreductase YoaE	12530	5943	1.04		13690	6152	-1.12
COLLI_v1_100016	protein of unknown function	105	47	1.03		144	48	-1.49
COLLI_v1_10026	Exodeoxyribonuclease 7 small subunit	2709	1269	1.03		2922	1314	-1.1
COLLI_v1_170112	conserved protein of unknown function	296	139	1.03		315	144	-1.08
COLLI_v1_180138	CHRD domain protein	3056	1449	1.03		5234	1501	-1.72
COLLI_v1_200019	putative glyoxylase CFP32	3188	1533	1.03		6543	1588	-2
COLLI_v1_200193	Tryptophan synthase alpha chain	9271	4422	1.03		10840	4578	-1.19
COLLI_v1_20195	23S rRNA pseudouridine(2457) synthase	1053	505	1.03		1045	523	-0.94
COLLI_v1_20265	Homogentisate 1,2-dioxygenase	1835	869	1.03		1679	900	-0.86
COLLI_v1_300009	protein of unknown function	721	328	1.03		710	340	-0.99
COLLI_v1_410115	protein of unknown function	53	25	1.03		102	26	-1.9
COLLI_v1_690042	conserved protein of unknown function	2342	1115	1.03		3190	1155	-1.38
COLLI_v1_70045	Bacterial regulatory helix-turn-helix, lysR family protein	347	165	1.03		410	170	-1.22
COLLI_v1_740038	Universal stress family protein	10170	4554	1.03		14390	4721	-1.42
COLLI_v1_170233	G:T/U mismatch-specific uracil/thymine DNA-glycosylase	114	53	1.02		144	55	-1.29
COLLI_v1_190134	Nicotinamide phosphoribosyltransferase	1284	577	1.02		1245	598	-1
COLLI_v1_210068	Sensory box protein	1431	693	1.02		1328	717	-0.87
COLLI_v1_460002	conserved exported protein of unknown function	410	187	1.02		395	193	-0.94
COLLI_v1_460148	conserved protein of unknown function	1084	508	1.02		1134	526	-1.06
COLLI_v1_490131	Periplasmic serine endoprotease DegP-like	2523	1221	1.02		3117	1264	-1.23
COLLI_v1_490201	Bacterial regulatory helix-turn-helix s, AraC family protein	438	210	1.02		532	217	-1.25
COLLI_v1_50034	Nucleotidyltransferase domain protein	608	288	1.02		844	298	-1.48
COLLI_v1_690049	Histone deacetylase domain protein	4744	2259	1.02		4999	2339	-1.04
COLLI_v1_740009	HTH-type transcriptional regulator PtxR	341	164	1.02		393	169	-1.16
COLLI_v1_200088	Glucose-6-phosphate 1-dehydrogenase 1	2717	1305	1.01		2957	1351	-1.11
COLLI_v1_200210	conserved protein of unknown function	351	167	1.01		412	173	-1.14
COLLI_v1_200375	protein of unknown function	501	237	1.01		658	245	-1.39
COLLI_v1_240029	conserved protein of unknown function	70	33	1.01		90	34	-1.26
COLLI_v1_290032	putative periplasmic serine endoprotease DegP-like	288700	139200	1.01		411100	144000	-1.42
COLLI_v1_410082	Sensor protein	1299	631	1.01		1292	654	-0.95
COLLI_v1_640022	Alpha/beta hydrolase family protein	1055	515	1.01		1051	533	-0.96
COLLI_v1_640065	DNA mismatch repair protein MutL	9083	4331	1.01		8492	4485	-0.88
COLLI_v1_680005	conserved protein of unknown function	104	47	1.01		113	49	-1.15
COLLI_v1_170159	protein of unknown function	608	291	1		572	302	-0.88
COLLI_v1_200018	MarR family protein	1049	503	1		1000	520	-0.86
COLLI_v1_380044	Asparaginase family protein	11540	5530	1		14560	5724	-1.22
COLLI_v1_490182	Histidine kinase	6078	2969	1		8018	3073	-1.36
COLLI_v1_20073	putative oxidoreductase YhiN	12390	5960	0.99		11030	6172	-0.82
COLLI_v1_320004	Large repetitive protein	313	154	0.99		371	160	-1.18
COLLI_v1_400040	Glutathione S-transferase GST-6.0	147	72	0.99		146	74	-0.92
COLLI_v1_400071	Right handed beta helix region family protein	766	376	0.99		756	389	-0.92
COLLI_v1_470036	protein of unknown function	79	37	0.99		112	39	-1.46
COLLI_v1_510006	Peptide methionine sulfoxide reductase MsrA	7861	3662	0.99		7451	3792	-0.93
COLLI_v1_720017	Outer membrane protein (Porin)	221	108	0.99		226	112	-0.98
COLLI_v1_360003	protein of unknown function	65	32	0.98		79	33	-1.19
COLLI_v1_380059	conserved exported protein of unknown function	8352	4106	0.98		2137	4253	0.94
COLLI_v1_410073	conserved protein of unknown function	2651	1306	0.98		3152	1352	-1.1
COLLI_v1_410087	Methylated-DNA--protein-cysteine methyltransferase	1699	837	0.98		2046	867	-1.15
COLLI_v1_130010	Bacterial regulatory helix-turn-helix, lysR family protein	60	28	0.97		85	29	-1.45
COLLI_v1_170158	conserved protein of unknown function	1033	505	0.97		996	523	-0.89
COLLI_v1_340006	protein of unknown function	73	36	0.97		105	37	-1.45
COLLI_v1_410118	conserved exported protein of unknown function	1800	891	0.97		2164	922	-1.15
COLLI_v1_460286	protein of unknown function	173	85	0.97		162	88	-0.84
COLLI_v1_490134	Bacterial regulatory s, tetR family protein	5266	2614	0.97		8023	2708	-1.5
COLLI_v1_550065	Response regulator NasT	1509	751	0.97		2991	778	-1.84
COLLI_v1_10014	putative transporter YhhS	3153	1584	0.96		3412	1641	-1.03
COLLI_v1_170217	Pyrophosphate--fructose 6-phosphate 1-phosphotransferase	3716	1879	0.96		6403	1946	-1.64
COLLI_v1_180137	conserved exported protein of unknown function	2048	1006	0.96		2374	1043	-1.04
COLLI_v1_200212	Putative membrane protein	438	217	0.96		1465	225	-2.68
COLLI_v1_200270	putative solute:Na(+) symporter	1958	989	0.96		2364	1024	-1.18
COLLI_v1_240078	conserved protein of unknown function	6317	3175	0.96		8758	3287	-1.38
COLLI_v1_240085	Acetyltransferase family protein	820	410	0.96		777	424	-0.85
COLLI_v1_460001	conserved protein of unknown function	141	71	0.96		161	73	-1.09
COLLI_v1_50048	iron-sulfur cluster biosynthesis chaperone HscA	5155	2558	0.96		5056	2648	-0.9
COLLI_v1_520018	Helix-turn-helix family protein	318	160	0.96		422	166	-1.31
COLLI_v1_620035	Class II Aldolase and Adducin N-terminal domain protein	1256	625	0.96		1392	648	-1.04
COLLI_v1_720014	Aryl-alcohol dehydrogenase-like predicted oxidoreductase	1542	737	0.96		1808	764	-1.18
COLLI_v1_170114	protein of unknown function	104	49	0.95		122	51	-1.17
COLLI_v1_180062	Carbonic anhydrase	163	81	0.95		162	84	-0.9
COLLI_v1_200065	conserved protein of unknown function	1343	660	0.95		1243	683	-0.81
COLLI_v1_20268	Ribbon-helix-helix, copG family protein	1525	768	0.95		2313	795	-1.46
COLLI_v1_260347	Bacterial regulatory s, gntR family protein	1091	556	0.95		1513	576	-1.37
COLLI_v1_420023	galactarate dehydratase	734	368	0.95		1060	381	-1.43
COLLI_v1_490132	GTP cyclohydrolase 1 type 2 homolog	3163	1605	0.95		3222	1662	-0.92
COLLI_v1_690006	Binding--dependent transport system inner membrane component family protein	120	60	0.95		136	62	-1.09
COLLI_v1_260293	sensory histidine kinase KdpD	3455	1764	0.94		3752	1826	-1
COLLI_v1_260345	D-serine deaminase	3291	1680	0.94		4062	1740	-1.17
COLLI_v1_470021	Beta-galactosidase	899	460	0.94		1008	476	-1.06
COLLI_v1_490144	protein of unknown function	329	161	0.94		363	166	-1.07
COLLI_v1_640020	MarR family protein	1023	520	0.94		1495	538	-1.45
COLLI_v1_740039	putative enoyl-CoA hydratase	5032	2543	0.94		6096	2633	-1.15
COLLI_v1_190109	conserved membrane protein of unknown function	396	200	0.93		825	207	-1.89
COLLI_v1_200349	Sensory histidine kinase QseC	142	72	0.93		194	74	-1.33
COLLI_v1_200374	conserved protein of unknown function	1263	650	0.93		2295	673	-1.7
COLLI_v1_200418	Putative cystathionine beta-lyase	538	276	0.93		774	286	-1.39
COLLI_v1_310006	Virulence sensor protein BvgS	7415	3808	0.93		7818	3942	-0.96
COLLI_v1_410072	Epoxyqueuosine reductase QueH	4649	2400	0.93		5066	2486	-0.95
COLLI_v1_430011	Bacterial regulatory helix-turn-helix, lysR family protein	1251	643	0.93		1693	666	-1.31
COLLI_v1_540062	1,6-anhydro-N-acetylmuramyl-L-alanine amidase AmpD	1575	799	0.93		1734	828	-1.02
COLLI_v1_170089	protein of unknown function	118	59	0.92		189	62	-1.58
COLLI_v1_210062	GTP pyrophosphokinase	17580	9052	0.92		18260	9372	-0.92
COLLI_v1_260184	protein of unknown function	102	48	0.92		94	50	-0.83
COLLI_v1_260185	Lysozyme (modular protein)	64	32	0.92		63	33	-0.87
COLLI_v1_130012	AcrR family transcriptional regulator	1109	563	0.91		1349	582	-1.18
COLLI_v1_170074	Divalent metal cation transporter MntH	1900	988	0.91		2090	1023	-1
COLLI_v1_190009	Phosphoenolpyruvate phosphomutase family protein	2013	1036	0.91		2094	1072	-0.92
COLLI_v1_20166	protein of unknown function	96	49	0.91		111	51	-1
COLLI_v1_280054	Transcriptional regulator YqjI	4231	2182	0.91		6012	2259	-1.35
COLLI_v1_40008	conserved exported protein of unknown function	85	42	0.91		83	44	-0.88
COLLI_v1_730015	conserved protein of unknown function	709	355	0.91		664	368	-0.8
COLLI_v1_170047	Amino ABC transporter, permease, 3-TM region, His/Glu/Gln/Arg/opine family domain protein	51	26	0.9		60	27	-1.06
COLLI_v1_170196	protein of unknown function	1167	593	0.9		1874	614	-1.55
COLLI_v1_20228	Metal binding domain of Ada family protein	562	295	0.9		549	305	-0.81
COLLI_v1_210064	Alpha/beta hydrolase fold family protein	4680	2447	0.9		5788	2533	-1.1
COLLI_v1_260022	putative glutathione S-transferase-related transmembrane protein	1493	784	0.9		1895	812	-1.2
COLLI_v1_180063	multifunctional acyl-CoA thioesterase I and protease I and lysophospholipase L1	2387	1246	0.89		2388	1290	-0.86
COLLI_v1_460225	4,5-DOPA dioxygenase extradiol	514	270	0.89		656	280	-1.17
COLLI_v1_560115	conserved protein of unknown function	405	214	0.89		538	222	-1.25
COLLI_v1_630013	Spermine/spermidine synthase family protein	1577	834	0.89		1597	863	-0.86
COLLI_v1_680089	protein of unknown function	154	80	0.89		176	83	-1.05
COLLI_v1_200309	conserved exported protein of unknown function	5618	2995	0.88		5722	3101	-0.86
COLLI_v1_20110	Diguanylate cyclase domain protein	3291	1733	0.88		4324	1795	-1.22
COLLI_v1_260163	Type IV fimbrial biogenesis protein PilW pilus	250	130	0.88		274	134	-0.99
COLLI_v1_290009	probable mannitol dehydrogenase	346	184	0.88		457	191	-1.2
COLLI_v1_630012	Flagellin N-methylase family protein	1581	836	0.88		1637	866	-0.89
COLLI_v1_90002	Amidase, hydantoinase/carbamoylase family protein	149	79	0.88		254	82	-1.6
COLLI_v1_10134	LigT like Phosphoesterase family protein	794	426	0.87		915	441	-1.02
COLLI_v1_560122	Glutathione S-transferase	875	459	0.87		1035	475	-1.07
COLLI_v1_10024	EamA-like transporter family protein	326	173	0.86		434	179	-1.17
COLLI_v1_200326	conserved protein of unknown function	4418	2391	0.86		6555	2477	-1.32
COLLI_v1_20105	conserved exported protein of unknown function	6224	3327	0.86		6863	3447	-0.93
COLLI_v1_260212	Transcriptional regulator, MarR family	138	72	0.86		144	75	-0.9
COLLI_v1_270007	conserved protein of unknown function	22570	12050	0.86		27180	12500	-1.03
COLLI_v1_510005	putative fatty acid methyltransferase	33790	17910	0.86		33090	18500	-0.8
COLLI_v1_540054	Biopolymer transport protein exbD1	68	35	0.86		143	37	-1.89
COLLI_v1_240023	MerR regulatory family protein	306	165	0.85		395	171	-1.12
COLLI_v1_260165	Fimbrial protein pilus pilA	415	214	0.85		477	221	-1.01
COLLI_v1_430056	conserved exported protein of unknown function	157	85	0.85		156	88	-0.8
COLLI_v1_540028	protein of unknown function	24070	12220	0.85		33800	12700	-1.26
COLLI_v1_570056	protein of unknown function	300	161	0.85		298	167	-0.81
COLLI_v1_630011	Ribbon-helix-helix, copG family protein	151	80	0.85		156	83	-0.87
COLLI_v1_670001	protein of unknown function	93	49	0.85		96	51	-0.88
COLLI_v1_200379	Manganese transport protein MntH	146	78	0.84		242	81	-1.51
COLLI_v1_20039	Cytochrome c-552	4791	2611	0.84		10220	2704	-1.84
COLLI_v1_500050	Type I antifreeze protein	1871	1026	0.84		2467	1062	-1.17
COLLI_v1_570018	Bacterial extracellular solute-binding family protein	2753	1513	0.84		3047	1566	-0.94
COLLI_v1_680066	Nucleoside-diphosphate-sugar epimerases	352	189	0.84		435	196	-1.09
COLLI_v1_10023	putative 3-mercaptopyruvate sulfurtransferase	3667	2018	0.83		5805	2090	-1.37
COLLI_v1_170156	conserved protein of unknown function	336	175	0.83		353	181	-0.91
COLLI_v1_190081	Efflux transporter, outer membrane factor (OMF) lipo, NodT family protein	225	123	0.83		302	127	-1.22
COLLI_v1_260106	conserved protein of unknown function	6408	3446	0.83		8301	3569	-1.17
COLLI_v1_400105	conserved protein of unknown function	217	117	0.83		292	121	-1.18
COLLI_v1_410047	Bacterial regulatory helix-turn-helix s, AraC family protein	1311	720	0.83		1369	746	-0.85
COLLI_v1_560123	Protein ChrB	447	246	0.83		637	254	-1.29
COLLI_v1_260024	protein of unknown function	51	27	0.82		68	28	-1.22
COLLI_v1_570004	TonB_C domain-containing protein	121	66	0.82		135	68	-0.93
COLLI_v1_680016	conserved protein of unknown function	83	43	0.82		102	45	-1.08
COLLI_v1_690011	pyridoxine 4-dehydrogenase	292	162	0.82		350	168	-0.98
COLLI_v1_190044	Major Facilitator Superfamily protein	1214	683	0.81		1654	707	-1.2
COLLI_v1_20256	YecA family protein	3052	1689	0.81		3140	1749	-0.82
COLLI_v1_260208	Uncharacterized membrane protein	641	357	0.81		896	370	-1.24
COLLI_v1_410104	Bacterial regulatory helix-turn-helix s, AraC family protein	2810	1570	0.81		2989	1626	-0.82
COLLI_v1_490133	Heat shock protein 15 homolog	832	463	0.81		1078	479	-1.11
COLLI_v1_530005	Sensor protein QseC	613	345	0.81		829	357	-1.16
COLLI_v1_280028	Putative membrane protein	734	410	0.8		813	424	-0.87
COLLI_v1_280069	Aldo-keto reductase	1230	689	0.8		1878	714	-1.32
COLLI_v1_400010	protein of unknown function	99	53	0.8		102	55	-0.83
COLLI_v1_400093	conserved exported protein of unknown function	781	441	0.8		1060	457	-1.19
COLLI_v1_40023	Aldose 1-epimerase	1321	736	0.8		1473	762	-0.86
COLLI_v1_460013	Isocitrate dehydrogenase kinase/phosphatase	3503	1977	0.8		4040	2048	-0.93
COLLI_v1_460125	AhpC/TSA family protein	8525	4798	0.8		9252	4970	-0.88
COLLI_v1_460301	5-formyltetrahydrofolate cyclo-ligase	1549	870	0.8		1665	901	-0.85
COLLI_v1_490084	protein of unknown function	1544	856	0.8		1723	886	-0.87
COLLI_v1_740005	conserved protein of unknown function	1325	718	0.8		2097	743	-1.44
COLLI_v1_140048	GDP-mannose:cellobiosyl-diphosphopolyprenol alpha-mannosyltransferase	7727	14020	-0.8		7826	14500	0.83
COLLI_v1_210101	L-threo-3-hydroxyaspartate ammonia-lyase	857	1569	-0.8		710	1625	1.14
COLLI_v1_410128	Putative glucose ABC transporter permease protein TsgC13	270	486	-0.8		264	503	0.9
COLLI_v1_500062	Cytochrome c1	1884	3364	-0.8		1628	3482	1.07
COLLI_v1_540038	Biopolymer transport protein ExbB	950	1740	-0.8		669	1803	1.32
COLLI_v1_10118	dTDP-4-amino-4,6-dideoxy-D-glucose acyltransferase	534	999	-0.81		382	1034	1.34
COLLI_v1_140051	Glycosyl transferase 2 family protein	6225	11410	-0.81		6339	11800	0.85
COLLI_v1_170301	Phosphate regulon sensor protein PhoR	360	665	-0.81		367	689	0.85
COLLI_v1_180116	ABC transporter family protein	280	528	-0.81		204	547	1.24
COLLI_v1_200280	2-C-methyl-D-erythritol 2,4-cyclodiphosphate synthase	633	1137	-0.81		627	1177	0.87
COLLI_v1_220016	conserved protein of unknown function	2032	3769	-0.81		1791	3904	1.09
COLLI_v1_680114	putative Pilin-like competence factor ComP	502	906	-0.81		486	938	0.91
COLLI_v1_10139	Type I secretion outer membrane protein, TolC precursor	1469	2714	-0.82		968	2811	1.43
COLLI_v1_130032	Urease subunit gamma	145	272	-0.82		110	282	1.29
COLLI_v1_20088	Lipid A export ATP-binding/permease protein MsbA	1978	3608	-0.82		1600	3735	1.16
COLLI_v1_210009	Metallo-beta-lactamase superfamily protein	1170	2115	-0.82		1156	2190	0.89
COLLI_v1_370019	protein of unknown function	390	733	-0.82		220	759	1.67
COLLI_v1_380071	beta sliding clamp	3203	5831	-0.82		2813	6041	1.05
COLLI_v1_590002	conserved protein of unknown function	213	388	-0.82		198	401	0.96
COLLI_v1_1000001	protein of unknown function	1598	3059	-0.83		1372	3168	1.14
COLLI_v1_10048	Type II/IV secretion system family protein	843	1541	-0.83		561	1597	1.45
COLLI_v1_10087	Rubredoxin	641	1173	-0.83		511	1214	1.17
COLLI_v1_170067	Bacterial regulatory helix-turn-helix, lysR family protein	807	1476	-0.83		755	1529	0.98
COLLI_v1_170290	carbamoyl phosphate synthetase subunit alpha	1357	2492	-0.83		965	2581	1.38
COLLI_v1_370045	transcription antitermination protein NusB	950	1729	-0.83		906	1791	0.96
COLLI_v1_460050	conserved protein of unknown function	633	1153	-0.83		602	1193	0.91
COLLI_v1_490076	ssDNA-binding protein	1450	2639	-0.83		1058	2734	1.33
COLLI_v1_520002	succinyl-CoA synthetase subunit beta	3520	6386	-0.83		2913	6614	1.16
COLLI_v1_560085	UDP-glucose 4-epimerase	339	626	-0.83		224	648	1.48
COLLI_v1_690026	phosphoserine/phosphohydroxythreonine aminotransferase	1875	3460	-0.83		1784	3583	0.92
COLLI_v1_800001	protein of unknown function	3442	6399	-0.83		2632	6625	1.27
COLLI_v1_100046	Carboxylesterase 2	363	683	-0.84		303	708	1.18
COLLI_v1_190005	H-NS histone family protein	330	615	-0.84		346	637	0.82
COLLI_v1_20066	conserved exported protein of unknown function	390	730	-0.84		332	757	1.13
COLLI_v1_410134	protein of unknown function	50	92	-0.84		43	95	1.11
COLLI_v1_460255	PhoD-like phosphatase family protein	175	321	-0.84		151	333	1.08
COLLI_v1_260274	1-deoxy-D-xylulose 5-phosphate reductoisomerase	1515	2803	-0.85		1547	2903	0.88
COLLI_v1_380069	Ribonuclease P protein component	779	1464	-0.85		403	1516	1.87
COLLI_v1_120009	acyl carrier protein	1525	2858	-0.86		1398	2959	1.02
COLLI_v1_140056	Phosphoglucomutase	12480	23500	-0.86		13200	24300	0.83
COLLI_v1_200143	ATP phosphoribosyltransferase regulatory subunit	1615	2987	-0.86		1634	3092	0.89
COLLI_v1_200204	conserved exported protein of unknown function	60	113	-0.86		61	118	0.89
COLLI_v1_690029	Prephenate dehydrogenase family protein	1097	2054	-0.86		1083	2126	0.94
COLLI_v1_1170001	protein of unknown function	2431	4696	-0.87		2417	4860	0.95
COLLI_v1_20202	Peptidase M48 family protein	4511	8394	-0.87		3877	8696	1.14
COLLI_v1_260269	3-hydroxy-acyl-[acyl-carrier-protein] dehydratase	1367	2564	-0.87		1160	2656	1.13
COLLI_v1_270071	adenylate kinase	1549	2917	-0.87		1357	3021	1.12
COLLI_v1_370034	NADH dehydrogenase	2799	5246	-0.87		2952	5430	0.83
COLLI_v1_440001	protein of unknown function	735	1432	-0.87		705	1483	1.03
COLLI_v1_500022	Antimicrobial peptide resistance and lipid A acylation PagP family protein	8114	15000	-0.87		4154	15500	1.88
COLLI_v1_520001	succinyl-CoA synthetase subunit alpha	3821	7156	-0.87		4014	7413	0.85
COLLI_v1_680087	16S rRNA m(6)2A1518,m(6)2A1519 dimethyltransferase	612	1160	-0.87		578	1201	1.02
COLLI_v1_140041	UDP-glucose:undecaprenyl-phosphate glucose-1-phosphate transferase	7183	13930	-0.88		5969	14400	1.22
COLLI_v1_140042	conserved exported protein of unknown function	10290	19630	-0.88		8122	20300	1.28
COLLI_v1_150003	FecR Fe2+-dicitrate sensor, membrane component	1427	2701	-0.88		1337	2796	1
COLLI_v1_460098	Cysteine-rich CWC family protein	68	134	-0.88		50	139	1.42
COLLI_v1_540039	Biopolymer transport protein exbD1	674	1283	-0.88		579	1329	1.16
COLLI_v1_550071	glutamate/aspartate ABC transporter periplasmic binding protein	7012	13070	-0.88		6319	13500	1.08
COLLI_v1_630025	Protein CyaE	51	102	-0.88		33	105	1.59
COLLI_v1_140047	Putative membrane protein	5160	9887	-0.89		5515	10200	0.84
COLLI_v1_680116	Type IV pilus modification protein PilV	259	491	-0.89		200	508	1.3
COLLI_v1_1150001	protein of unknown function	685	1331	-0.9		597	1378	1.15
COLLI_v1_200283	Phosphoserine phosphatase	429	845	-0.9		353	875	1.26
COLLI_v1_370003	esterase/thioesterase	186	361	-0.9		155	374	1.22
COLLI_v1_460036	Inner membrane protein CreD	28	58	-0.9		21	60	1.39
COLLI_v1_460267	General secretion pathway protein I	167	335	-0.9		128	347	1.38
COLLI_v1_490087	Glutathione S-transferase	2116	4138	-0.9		2295	4286	0.86
COLLI_v1_490116	ATP phosphoribosyltransferase	755	1487	-0.9		644	1540	1.21
COLLI_v1_550060	conserved protein of unknown function	182	357	-0.9		165	369	1.13
COLLI_v1_690043	YaeQ family protein	317	624	-0.9		281	646	1.12
COLLI_v1_180052	Phytoene synthase	235	456	-0.91		133	472	1.76
COLLI_v1_280014	Diguanylate cyclase domain protein	1105	2153	-0.91		878	2229	1.29
COLLI_v1_370018	protein of unknown function	770	1493	-0.91		511	1545	1.5
COLLI_v1_740037	Membrane-bound lytic murein transglycosylase A precursor	1831	3573	-0.91		1267	3699	1.44
COLLI_v1_130017	SnoaL-like domain protein	154	297	-0.92		132	307	1.19
COLLI_v1_130103	Saccharopine dehydrogenase family protein	368	709	-0.92		352	734	1
COLLI_v1_180108	putative parvulin-type peptidyl-prolyl cis-trans isomerase	14830	28390	-0.92		10840	29400	1.42
COLLI_v1_210010	Outer membrane protein assembly factor BamC	6820	13190	-0.92		7495	13700	0.85
COLLI_v1_490045	Prokaryotic lipo-attachment site family protein	465	930	-0.92		413	964	1.13
COLLI_v1_50033	Phytanoyl-CoA dioxygenase PhyH	83	163	-0.92		89	169	0.87
COLLI_v1_660003	Alginate lyase	224	433	-0.92		237	448	0.89
COLLI_v1_180107	protein of unknown function	3701	7209	-0.93		2695	7467	1.42
COLLI_v1_190022	Diguanylate cyclase domain protein	2088	4064	-0.93		1642	4208	1.31
COLLI_v1_270058	RHS repeat-associated protein	5606	11070	-0.93		5590	11500	1.01
COLLI_v1_430022	conserved protein of unknown function	157	311	-0.93		167	322	0.91
COLLI_v1_460052	energy-dependent translational throttle protein EttA	1881	3749	-0.93		1667	3881	1.18
COLLI_v1_1270001	protein of unknown function	827	1634	-0.94		693	1692	1.22
COLLI_v1_20050	Glutamate--cysteine ligase	2683	5338	-0.94		2788	5527	0.96
COLLI_v1_370009	Cell division coordinator CpoB	8611	16730	-0.94		9727	17300	0.81
COLLI_v1_560097	SPFH domain / Band 7 family protein	1616	3185	-0.94		1432	3297	1.14
COLLI_v1_640030	DNA-binding transcriptional dual regulator NtrC	1681	3312	-0.94		1538	3430	1.12
COLLI_v1_130050	Pseudomonalisin	1478	3008	-0.95		944	3116	1.66
COLLI_v1_210043	Prolyl oligopeptidase family protein	575	1141	-0.95		616	1182	0.9
COLLI_v1_270049	putative type VI secretion system	9708	19480	-0.95		10350	20200	0.91
COLLI_v1_410100	conserved exported protein of unknown function	182	366	-0.95		194	379	0.9
COLLI_v1_670024	Repair family protein	790	1561	-0.95		665	1616	1.25
COLLI_v1_20030	Fusaric acid resistance-like family protein	499	1002	-0.96		485	1038	1.04
COLLI_v1_200324	conserved exported protein of unknown function	1713	3501	-0.96		1527	3627	1.17
COLLI_v1_260112	Putative MFS family arabinose efflux permease	193	400	-0.96		154	415	1.39
COLLI_v1_290035	Polyketide cyclase / dehydrase and lipid transport family protein	727	1475	-0.96		618	1528	1.26
COLLI_v1_460226	Phosphatidylserine/phosphatidylglycerophosphate/ cardiolipin synthase-like enzyme	229	459	-0.96		250	475	0.9
COLLI_v1_680105	conserved exported protein of unknown function	319	671	-0.96		254	695	1.37
COLLI_v1_1210001	protein of unknown function	875	1774	-0.97		831	1837	1.12
COLLI_v1_180013	Phosphate transport regulator (distant homolog of PhoU)	1392	2799	-0.97		1119	2898	1.28
COLLI_v1_20204	fused 4'-phosphopantothenoylcysteine decarboxylase and phosphopantothenoylcysteine synthetase	1432	2842	-0.97		1631	2943	0.84
COLLI_v1_250010	Zinc carboxypeptidase family protein	399	838	-0.97		465	868	0.85
COLLI_v1_260131	conserved protein of unknown function	644	1319	-0.97		673	1365	0.88
COLLI_v1_380053	Sensor protein QseC	134	272	-0.97		115	282	1.23
COLLI_v1_410066	conserved protein of unknown function	457	948	-0.97		429	982	1.13
COLLI_v1_420033	Alpha/beta hydrolase fold family protein	1372	2812	-0.97		1190	2912	1.24
COLLI_v1_500009	peptidyl-tRNA hydrolase	286	591	-0.97		215	612	1.45
COLLI_v1_620017	conserved protein of unknown function	46	91	-0.97		49	94	0.88
COLLI_v1_130102	membrane protein of unknown function	123	251	-0.98		112	260	1.15
COLLI_v1_180051	Phytoene synthase	431	901	-0.98		288	933	1.66
COLLI_v1_20018	Amino ABC transporter, permease, 3-TM region, His/Glu/Gln/Arg/opine family domain protein	333	693	-0.98		320	718	1.12
COLLI_v1_260052	Glucose/mannose transport system substrate-binding protein	11040	22290	-0.98		7063	23100	1.66
COLLI_v1_260268	UDP-N-acetylglucosamine acyltransferase	1261	2639	-0.98		1192	2734	1.14
COLLI_v1_280080	GDP-6-deoxy-D-mannose reductase	435	876	-0.98		441	907	1
COLLI_v1_380004	putative chromosome-partitioning protein ParB	1236	2538	-0.98		1237	2627	1.01
COLLI_v1_380076	putative Type I site-specific deoxyribonuclease	562	1129	-0.98		500	1169	1.2
COLLI_v1_400108	conserved protein of unknown function dnaB	667	1350	-0.98		715	1397	0.9
COLLI_v1_410126	Guanosine import ATP-binding protein NupO	811	1639	-0.98		877	1697	0.93
COLLI_v1_420044	Oxidoreductase, NAD-binding Rossmann fold family protein	441	904	-0.98		461	937	0.99
COLLI_v1_460049	conserved protein of unknown function	474	987	-0.98		353	1022	1.47
COLLI_v1_630023	HlyD secretion family protein	70	145	-0.98		46	150	1.63
COLLI_v1_10050	PLP homeostasis protein	257	538	-0.99		201	557	1.43
COLLI_v1_130095	Orotidine 5'-phosphate decarboxylase	72	147	-0.99		83	152	0.83
COLLI_v1_190031	ABC-type siderophore export system, fused ATPase and permease components (homologue MbaN)	31	66	-0.99		35	69	0.89
COLLI_v1_270030	RadC-like JAB domain-containing protein YicR	30	66	-0.99		25	68	1.4
COLLI_v1_400027	Sel1 repeat family protein	1605	3360	-0.99		1473	3480	1.18
COLLI_v1_440042	Phytanoyl-CoA dioxygenase family protein	50	102	-0.99		50	106	0.99
COLLI_v1_200332	Putative membrane protein	1572	3257	-1		1335	3372	1.27
COLLI_v1_20249	Pyrimidine/purine nucleoside phosphorylase	113	239	-1		105	248	1.19
COLLI_v1_260039	Osmoprotectant import permease protein OsmY	48	101	-1		55	105	0.87
COLLI_v1_460087	Alpha/beta hydrolase family protein	667	1435	-1		486	1486	1.55
COLLI_v1_590003	protein of unknown function	153	311	-1		133	322	1.24
COLLI_v1_10029	GTP cyclohydrolase FolE2	375	790	-1.01		405	818	0.97
COLLI_v1_130016	Acetyltransferase (GNAT) domain-containing protein	85	178	-1.01		65	185	1.46
COLLI_v1_130088	Purine nucleoside permease family protein	282	583	-1.01		330	603	0.84
COLLI_v1_190104	LysE type translocator family protein	528	1129	-1.01		427	1170	1.4
COLLI_v1_200390	Phosphoribosyl-dephospho-CoA transferase	99	208	-1.01		108	215	0.92
COLLI_v1_20210	conserved inner membrane protein YjfL	355	729	-1.01		418	755	0.82
COLLI_v1_220015	Ribosomal RNA large subunit methyltransferase J	532	1126	-1.01		537	1166	1.08
COLLI_v1_220034	putative Serralysin	6348	13360	-1.01		7391	13800	0.86
COLLI_v1_260060	Peptidase M48 family protein	166	349	-1.01		124	361	1.5
COLLI_v1_260075	ATP-dependent RNA helicase HrpA	1872	3932	-1.01		1912	4071	1.05
COLLI_v1_260290	conserved protein of unknown function	1094	2248	-1.01		909	2328	1.32
COLLI_v1_400024	PAAR motif family protein	242	504	-1.01		280	523	0.84
COLLI_v1_440075	Regulator of nucleoside diphosphate kinase	464	955	-1.01		414	989	1.22
COLLI_v1_490217	isoaspartyl dipeptidase proenzyme	126	280	-1.01		81	290	1.79
COLLI_v1_640064	Protein DedA	548	1121	-1.01		528	1160	1.09
COLLI_v1_70021	conserved exported protein of unknown function	63	131	-1.01		70	135	0.92
COLLI_v1_760001	protein of unknown function	333	723	-1.01		251	749	1.41
COLLI_v1_140071	Ferredoxin 1	333	725	-1.02		280	751	1.31
COLLI_v1_200389	Triphosphoribosyl-dephospho-CoA synthetase	81	168	-1.02		66	173	1.35
COLLI_v1_440097	NIPSNAP family protein	152	319	-1.02		152	331	1.07
COLLI_v1_460079	Phenazine biosynthesis protein PhzF like	1297	2697	-1.02		1375	2792	0.95
COLLI_v1_540083	M61 glycyl aminopeptidase family protein	1382	2853	-1.02		1132	2954	1.35
COLLI_v1_680040	conserved exported protein of unknown function	48	105	-1.02		52	109	1.01
COLLI_v1_290061	conserved protein of unknown function	515	1083	-1.03		513	1121	1.04
COLLI_v1_420001	conserved protein of unknown function	69	150	-1.03		48	155	1.57
COLLI_v1_540055	bfr bacterioferritin, iron storage and detoxification protein	1262	2612	-1.03		686	2704	1.96
COLLI_v1_200392	Malonyl-S-ACP:biotin-protein carboxyltransferase MADC	264	564	-1.04		278	584	1.01
COLLI_v1_40009	AzlC family protein	107	233	-1.04		87	241	1.42
COLLI_v1_440052	Bacterial regulatory s, luxR family protein / Transcriptional regulatory protein RcsB	87	184	-1.04		85	191	1.11
COLLI_v1_130089	conserved protein of unknown function	137	294	-1.05		151	305	0.99
COLLI_v1_140043	Peptidyl-prolyl cis-trans isomerase, EpsD family	12050	26310	-1.05		12920	27300	1.02
COLLI_v1_20091	ADP-heptose--lipooligosaccharide heptosyltransferase II	369	791	-1.05		344	819	1.2
COLLI_v1_410050	acetyl-CoA:acetoacetyl-CoA transferase subunit beta	106	225	-1.05		124	233	0.88
COLLI_v1_460021	Dienelactone hydrolase family protein	210	446	-1.05		248	462	0.84
COLLI_v1_540089	Z-ring positioning protein MinD	1445	3115	-1.05		1043	3225	1.59
COLLI_v1_170012	conserved protein of unknown function	142	323	-1.06		105	334	1.54
COLLI_v1_170286	Patatin-like phospholipase family protein	605	1331	-1.06		694	1378	0.9
COLLI_v1_490057	Type IV pilus biogenesis protein PilP	264	577	-1.06		233	598	1.29
COLLI_v1_680117	conserved protein of unknown function	350	746	-1.06		291	773	1.36
COLLI_v1_10122	dTDP-4-dehydro-6-deoxy-D-glucose transaminase	2516	5473	-1.07		2179	5666	1.29
COLLI_v1_190103	Cardiolipin synthase A	585	1281	-1.07		488	1326	1.4
COLLI_v1_210094	NADH-quinone oxidoreductase subunit D	7321	16050	-1.07		7100	16600	1.16
COLLI_v1_380075	Type I restriction-modification system, specificity subunit S	425	918	-1.07		468	951	0.98
COLLI_v1_540010	A predicted alpha-helical domain with a conserved ER motif family protein	543	1170	-1.07		605	1212	0.93
COLLI_v1_640004	Oxidoreductase probably involved in sulfite reduction	353	751	-1.07		367	778	1.06
COLLI_v1_680041	Polymer-forming cytoskeletal family protein	40	89	-1.07		30	92	1.53
COLLI_v1_840001	protein of unknown function	1873	4111	-1.07		1611	4257	1.37
COLLI_v1_120010	beta-ketoacyl-[acyl carrier protein] synthase II	5933	12800	-1.08		5130	13300	1.35
COLLI_v1_180032	undecaprenyl-phosphate 4-deoxy-4-formamido-L-arabinose transferase	1043	2256	-1.08		913	2336	1.31
COLLI_v1_190001	Isochorismatase	851	1832	-1.08		845	1897	1.14
COLLI_v1_200303	Putative histone H1-like HC2	2860	6164	-1.08		2764	6380	1.18
COLLI_v1_410099	Transcriptional regulatory, C terminal family protein	165	365	-1.08		180	378	1.01
COLLI_v1_670025	LemA family protein	666	1443	-1.08		683	1493	1.1
COLLI_v1_170034	conserved protein of unknown function	165	363	-1.09		101	376	1.87
COLLI_v1_20010	Acetyltransferase family protein	130	289	-1.09		120	299	1.28
COLLI_v1_210035	Glyoxalase family protein	102	225	-1.09		123	233	0.88
COLLI_v1_440071	conserved protein of unknown function	1199	2642	-1.09		1184	2738	1.15
COLLI_v1_490050	conserved protein of unknown function	1373	2956	-1.09		1401	3061	1.11
COLLI_v1_70062	Nicotinate phosphoribosyltransferase	1003	2205	-1.09		956	2284	1.2
COLLI_v1_10060	Protein translocase subunit SecF	1131	2638	-1.1		875	2731	1.53
COLLI_v1_130031	Urease subunit beta	156	361	-1.1		134	374	1.42
COLLI_v1_260113	putative transporter YhjE	152	336	-1.1		171	348	0.99
COLLI_v1_40021	Lactonase, 7-bladed beta-propeller family protein	2736	5987	-1.1		2535	6199	1.27
COLLI_v1_460023	Methylglutaconyl-CoA hydratase	429	938	-1.1		550	971	0.8
COLLI_v1_640003	Sulfite reductase (NADPH) hemoprotein beta-component	811	1762	-1.1		933	1824	0.94
COLLI_v1_890001	protein of unknown function	1696	3816	-1.1		1388	3951	1.45
COLLI_v1_10025	Rieske [2Fe-2S] domain protein	979	2154	-1.11		667	2231	1.67
COLLI_v1_130022	Glutaredoxin-related protein	429	944	-1.11		376	978	1.31
COLLI_v1_20045	conserved protein of unknown function	267	615	-1.11		282	636	1.11
COLLI_v1_20106	Aminopeptidase N	2897	6594	-1.11		2628	6828	1.32
COLLI_v1_20224	Pass1-related protein	406	908	-1.11		351	940	1.38
COLLI_v1_260243	conserved protein of unknown function	717	1598	-1.11		745	1655	1.04
COLLI_v1_30025	exported protein of unknown function	3489	7833	-1.11		4484	8113	0.84
COLLI_v1_370002	3-hydroxy acid dehydrogenase	886	1995	-1.11		582	2066	1.77
COLLI_v1_640006	sulfate adenylyltransferase subunit 2	588	1294	-1.11		550	1340	1.25
COLLI_v1_680063	Cytochrome B561	1032	2312	-1.11		957	2395	1.29
COLLI_v1_110008	Putative membrane protein	521	1162	-1.12		510	1203	1.21
COLLI_v1_110025	conserved protein of unknown function	10820	23920	-1.12		11800	24800	1.01
COLLI_v1_170212	3-demethylubiquinone-9 3-methyltransferase family protein	313	712	-1.12		390	737	0.88
COLLI_v1_180014	putative low-affinity inorganic phosphate transporter	723	1651	-1.12		553	1709	1.56
COLLI_v1_180177	Serine acetyltransferase	452	1024	-1.12		468	1060	1.12
COLLI_v1_260267	Lipid-A-disaccharide synthase	885	2089	-1.12		935	2163	1.15
COLLI_v1_270085	Long-chain-fatty-acid--CoA ligase	141	314	-1.12		145	325	1.14
COLLI_v1_290045	conserved inner membrane protein YiaA	879	1989	-1.12		711	2059	1.5
COLLI_v1_410110	conserved protein of unknown function	127	283	-1.12		153	293	0.92
COLLI_v1_470019	Periplasmic binding s and sugar binding domain of LacI family protein	316	707	-1.12		228	732	1.65
COLLI_v1_490117	histidinal/histidinol dehydrogenase	1002	2348	-1.12		882	2431	1.41
COLLI_v1_490219	Cupin domain protein	330	726	-1.12		303	752	1.28
COLLI_v1_540090	Z-ring positioning protein MinE	1154	2565	-1.12		836	2656	1.62
COLLI_v1_630054	conserved protein of unknown function	131	290	-1.12		164	301	0.84
COLLI_v1_680118	Type IV fimbrial biogenesis protein PilX	334	735	-1.12		263	761	1.51
COLLI_v1_790001	protein of unknown function	593	1307	-1.12		612	1353	1.12
COLLI_v1_270065	conserved protein of unknown function	3356	7593	-1.13		3508	7862	1.11
COLLI_v1_280052	Exodeoxyribonuclease I	356	809	-1.13		417	838	0.97
COLLI_v1_380025	alkyl hydroperoxide reductase, AhpC component	13860	31520	-1.13		16160	32600	0.97
COLLI_v1_1100001	protein of unknown function	1052	2425	-1.14		837	2510	1.53
COLLI_v1_140054	UTP--glucose-1-phosphate uridylyltransferase	11370	26410	-1.14		13330	27300	0.98
COLLI_v1_170066	Cupin_5 domain-containing protein	205	477	-1.14		186	494	1.33
COLLI_v1_200116	winged helix DNA-binding domain-containing protein YcaQ	975	2232	-1.14		978	2311	1.19
COLLI_v1_410127	Branched-chain amino acid transport system / permease component family protein	269	625	-1.14		248	647	1.35
COLLI_v1_440006	protein of unknown function	1021	2375	-1.14		1074	2460	1.13
COLLI_v1_460195	SEDS family protein MrdB	384	866	-1.14		503	896	0.81
COLLI_v1_460200	Acetyltransferase family protein	87	205	-1.14		84	212	1.28
COLLI_v1_630043	Periplasmic binding domain protein	374	868	-1.14		278	898	1.64
COLLI_v1_640005	Thioredoxin-dependent 5'-adenylylsulfate reductase	518	1162	-1.14		508	1204	1.22
COLLI_v1_640062	N(6)-L-threonylcarbamoyladenine synthase, TsaE subunit	1896	4266	-1.14		2440	4417	0.83
COLLI_v1_200404	Binding--dependent transport system inner membrane component family protein	22	53	-1.15		28	55	0.93
COLLI_v1_260042	glucose-6-phosphate isomerase	6446	14470	-1.15		7038	15000	1.07
COLLI_v1_720023	HTH-type transcriptional regulator SyrM 1	437	995	-1.15		419	1030	1.25
COLLI_v1_770001	protein of unknown function	11660	27210	-1.15		11740	28200	1.2
COLLI_v1_200267	Bacterial extracellular solute-binding s, 5 Middle family protein	349	791	-1.16		388	819	1.05
COLLI_v1_450005	exported protein of unknown function	1093	2691	-1.16		1061	2788	1.27
COLLI_v1_460025	8-amino-7-oxononanoate synthase	525	1218	-1.16		579	1261	1.05
COLLI_v1_560057	conserved exported protein of unknown function	235	545	-1.16		294	564	0.92
COLLI_v1_20213	Polyamine aminopropyltransferase	140	327	-1.17		138	339	1.26
COLLI_v1_260120	Beta-lactamase	88	204	-1.17		95	211	1.1
COLLI_v1_400026	Sel1 repeat family protein	371	872	-1.17		323	903	1.43
COLLI_v1_690028	Histidinol-phosphate aminotransferase 1	1042	2413	-1.17		1237	2499	0.99
COLLI_v1_140045	Chain length determinant family protein	10510	24430	-1.18		13920	25300	0.82
COLLI_v1_180174	lytic polysaccharide monooxygenase/ GlcNAc-binding protein A (fragment)	196	456	-1.18		195	472	1.23
COLLI_v1_200263	Branched-chain amino acid transport system / permease component family protein	184	429	-1.18		130	444	1.74
COLLI_v1_550091	murein tripeptide ABC transporter/oligopeptide ABC transporter ATP binding subunit OppD	397	947	-1.18		444	980	1.03
COLLI_v1_70034	Sarcosine oxidase, gamma subunit	96	237	-1.18		133	246	0.84
COLLI_v1_180008	30S ribosomal subunit protein S6	1302	3144	-1.19		1059	3258	1.56
COLLI_v1_200107	Bacterial low temperature requirement A family protein	1257	2935	-1.19		1364	3039	1.09
COLLI_v1_20047	Glutaredoxin family protein	893	2093	-1.19		818	2167	1.34
COLLI_v1_20206	isoleucine--tRNA ligase	3744	8974	-1.19		2930	9292	1.56
COLLI_v1_230001	Probable non-ribosomal peptide synthetase	4339	10250	-1.19		3265	10600	1.65
COLLI_v1_260071	Arginine decarboxylase	1752	4230	-1.19		1471	4380	1.43
COLLI_v1_260095	Amino ABC transporter, permease, 3-TM region, His/Glu/Gln/Arg/opine family domain protein	142	331	-1.19		184	343	0.84
COLLI_v1_260310	L-arabonate dehydratase	858	2019	-1.19		1073	2090	0.93
COLLI_v1_490165	Cytochrome c oxidase polypeptide II	2598	6083	-1.19		1850	6298	1.69
COLLI_v1_680059	conserved exported protein of unknown function	898	2166	-1.19		1138	2244	0.94
COLLI_v1_70014	Bacterial OB fold family protein	1491	3477	-1.19		1215	3599	1.54
COLLI_v1_740013	Flavin-dependent monooxygenase	54	125	-1.19		44	130	1.5
COLLI_v1_380061	Putative transmembrane protein	74	182	-1.2		79	189	1.2
COLLI_v1_440074	conserved protein of unknown function	449	1084	-1.2		413	1123	1.39
COLLI_v1_560120	M42 glutamyl aminopeptidase family protein	723	1695	-1.2		778	1755	1.14
COLLI_v1_10073	biotin carboxyl carrier protein	767	1849	-1.21		474	1913	1.94
COLLI_v1_190128	C4-dicarboxylate transport transcriptional regulatory protein DctD	207	499	-1.21		191	517	1.39
COLLI_v1_20284	Metallo-beta-lactamase superfamily protein	488	1148	-1.21		669	1189	0.81
COLLI_v1_220022	molybdate ABC transporter membrane subunit	244	595	-1.21		290	616	1.04
COLLI_v1_270020	DNA-binding transcriptional activator CusR	521	1230	-1.21		500	1274	1.31
COLLI_v1_380052	Transcriptional regulatory protein TctD	71	179	-1.21		58	185	1.6
COLLI_v1_460006	Thiol:disulfide interchange protein DsbA	2936	6926	-1.21		2886	7173	1.29
COLLI_v1_550089	Acetylornithine deacetylase	410	969	-1.21		554	1003	0.83
COLLI_v1_70025	HTH-type transcriptional regulator CdhR	56	138	-1.21		64	143	1.1
COLLI_v1_760002	protein of unknown function	1064	2584	-1.21		968	2677	1.4
COLLI_v1_1060001	protein of unknown function	2795	6752	-1.22		2037	6990	1.66
COLLI_v1_180034	Small Multidrug Resistance family protein	504	1218	-1.22		426	1261	1.51
COLLI_v1_200179	Z4855 protein	398	953	-1.22		231	987	2.07
COLLI_v1_260280	protein chain elongation factor EF-Ts	2669	6441	-1.22		2475	6666	1.35
COLLI_v1_550062	Nitrate / nitrite transport protein NasD	339	805	-1.22		404	833	1
COLLI_v1_550064	NMT1-like family protein	424	1010	-1.22		497	1045	1.04
COLLI_v1_190023	Putative 4-hydroxy-4-methyl-2-oxoglutarate aldolase	389	958	-1.23		416	991	1.21
COLLI_v1_200394	Acetyl-S-ACP:malonate ACP transferase	214	511	-1.23		229	529	1.19
COLLI_v1_270048	Type VI secretion system sheath protein TssC1	10320	24640	-1.23		12630	25500	0.98
COLLI_v1_280048	pyrimidine:H(+) symporter	468	1128	-1.23		428	1168	1.41
COLLI_v1_420032	Putative oxidoreductase SadH	721	1785	-1.23		732	1849	1.28
COLLI_v1_440013	ATP synthase protein I	1270	3107	-1.23		822	3218	1.84
COLLI_v1_490083	DNA-binding transcriptional LysR family regulator	2027	4883	-1.23		1192	5057	1.98
COLLI_v1_110026	conserved exported protein of unknown function	8453	20390	-1.24		11470	21100	0.83
COLLI_v1_140039	PAP2 superfamily protein	49	122	-1.24		42	126	1.5
COLLI_v1_140040	conserved exported protein of unknown function	8164	20220	-1.24		8906	21000	1.18
COLLI_v1_440003	putative Enoyl-CoA-hydratase	938	2364	-1.24		694	2448	1.75
COLLI_v1_420034	Bacterial regulatory s, tetR family protein	831	2060	-1.25		1099	2133	0.9
COLLI_v1_460193	Rod shape-determining protein MreD	231	598	-1.25		120	619	2.21
COLLI_v1_200293	Acetoacetyl-CoA reductase	4260	10450	-1.26		4794	10800	1.14
COLLI_v1_200333	Pentapeptide repeats family protein	2086	5221	-1.26		1713	5406	1.6
COLLI_v1_200409	TonB dependent receptor family protein	163	419	-1.26		143	434	1.54
COLLI_v1_200415	conserved exported protein of unknown function	662	1627	-1.26		626	1685	1.4
COLLI_v1_260263	posphoenolpyruvate synthetase regulatory protein	308	763	-1.26		261	790	1.53
COLLI_v1_460086	D-alanyl-D-alanine carboxypeptidase DacC	2301	5607	-1.26		2532	5807	1.18
COLLI_v1_180132	Patatin-like phospholipase family protein	242	609	-1.27		212	631	1.55
COLLI_v1_200150	Outer membrane protein assembly factor BamB	3488	8674	-1.27		3845	8980	1.16
COLLI_v1_20021	putative histidine-binding protein	414	1023	-1.27		318	1060	1.7
COLLI_v1_280022	30S ribosomal subunit protein S16	1264	3118	-1.27		1313	3229	1.21
COLLI_v1_280076	Putative ATP binding component of ABC-transporter	576	1425	-1.27		555	1475	1.36
COLLI_v1_430001	protein of unknown function	1174	2876	-1.27		1160	2979	1.34
COLLI_v1_740019	Sodium:dicarboxylate symporter family protein	517	1276	-1.27		509	1321	1.35
COLLI_v1_200262	Branched-chain amino acid transport system / permease component family protein	293	736	-1.28		297	762	1.32
COLLI_v1_200395	TRAP transporter, DctM subunit	170	429	-1.28		169	444	1.35
COLLI_v1_410071	S1/P1 Nuclease family protein	22	62	-1.28		25	64	1.27
COLLI_v1_550001	water channel AqpZ	3076	7744	-1.28		3728	8019	1.03
COLLI_v1_550090	murein tripeptide ABC transporter/oligopeptide ABC transporter ATP binding subunit OppF	311	773	-1.28		425	801	0.88
COLLI_v1_680104	isopentenyl-adenosine A37 tRNA methylthiolase	1326	3343	-1.28		1070	3461	1.58
COLLI_v1_70048	Short chain dehydrogenase family protein	343	862	-1.28		429	892	1.02
COLLI_v1_280021	Ribosome maturation factor RimM	4557	11480	-1.29		4439	11900	1.3
COLLI_v1_410086	conserved exported protein of unknown function	451	1147	-1.29		545	1189	1.07
COLLI_v1_460270	General secretion pathway protein L	464	1195	-1.29		342	1237	1.81
COLLI_v1_490071	FAD binding domain protein	250	654	-1.29		215	677	1.61
COLLI_v1_540004	A circularly permuted ATPgrasp family protein	1140	2886	-1.29		1253	2988	1.22
COLLI_v1_680119	Type IV pilus biogenesis factor PilY1	1705	4246	-1.29		1453	4398	1.57
COLLI_v1_10110	Serine acetyltransferase	1575	4094	-1.3		1247	4239	1.71
COLLI_v1_170288	NlpC/P60 family protein	456	1237	-1.3		409	1282	1.51
COLLI_v1_210056	Sodium/hydrogen exchanger family protein	66	173	-1.3		80	179	1.11
COLLI_v1_210106	Toxin-antitoxin system toxin component, PIN family	145	383	-1.3		105	397	1.86
COLLI_v1_210107	protein of unknown function	83	227	-1.3		65	235	1.77
COLLI_v1_250009	protein of unknown function	27	76	-1.3		35	78	1.07
COLLI_v1_410005	Putative lipo domain protein	102	268	-1.3		128	278	1.08
COLLI_v1_450004	conserved protein of unknown function	1219	3277	-1.3		1235	3394	1.36
COLLI_v1_550063	Nitrate ABC transporter, permease protein	327	823	-1.3		439	852	0.93
COLLI_v1_690027	Chorismate mutase / Prephenate dehydratase	1192	3116	-1.3		1229	3226	1.3
COLLI_v1_10146	Chitin binding domain protein	461	1176	-1.31		645	1219	0.88
COLLI_v1_400029	Rhs element Vgr family protein	2589	6536	-1.31		2685	6771	1.3
COLLI_v1_560102	Protein VdlD	187	485	-1.31		208	502	1.22
COLLI_v1_130015	conserved protein of unknown function	74	192	-1.32		71	199	1.44
COLLI_v1_170037	Aspartate kinase	40	106	-1.32		36	110	1.52
COLLI_v1_200021	Putative aliphatic sulfonates-binding protein	156	405	-1.32		138	419	1.57
COLLI_v1_260251	GMP synthetase	1019	2705	-1.32		1142	2800	1.24
COLLI_v1_280020	tRNA m(1)G37 methyltransferase	2510	6565	-1.32		2196	6796	1.49
COLLI_v1_460290	Gram-negative porin family protein	90930	231800	-1.32		111300	240000	1.09
COLLI_v1_630042	CBS domain protein	213	573	-1.32		151	593	1.9
COLLI_v1_130030	Urease subunit alpha	451	1216	-1.33		490	1260	1.31
COLLI_v1_200221	AttH component of AttEFGH ABC transport system	273	730	-1.33		232	756	1.6
COLLI_v1_200388	Receptor ligand binding region family protein	458	1184	-1.33		571	1226	1.08
COLLI_v1_300025	YceI-like domain protein	27	72	-1.33		31	75	1.19
COLLI_v1_510001	Protein MgtC	202	527	-1.33		190	546	1.5
COLLI_v1_200327	Methyltransf_11 domain-containing protein	302	790	-1.34		352	818	1.16
COLLI_v1_200391	Malonate decarboxylase gamma subunit	127	333	-1.34		176	345	0.92
COLLI_v1_260276	undecaprenyl diphosphate synthase	1476	3814	-1.34		1222	3951	1.67
COLLI_v1_460042	Methyltransferase, FkbM family domain protein	325	844	-1.34		443	874	0.96
COLLI_v1_490216	glutathione ABC transporter ATP binding subunit GsiA	213	570	-1.34		184	590	1.65
COLLI_v1_50001	DNA-binding transcriptional activator BaeR	40	110	-1.34		46	113	1.25
COLLI_v1_690010	Bacterial extracellular solute-binding s, 3 family protein	326	850	-1.34		245	880	1.79
COLLI_v1_870001	DDE_Tnp_1 domain-containing protein	407	1044	-1.34		488	1081	1.13
COLLI_v1_220058	Malpibaldin synthetase	13420	35420	-1.35		8074	36700	2.14
COLLI_v1_360006	serine hydroxymethyltransferase	2882	7489	-1.35		1433	7755	2.42
COLLI_v1_470063	conserved protein of unknown function	431	1139	-1.35		516	1179	1.15
COLLI_v1_490118	Methyltransferase	297	825	-1.35		278	854	1.54
COLLI_v1_680050	Histidine kinase	354	923	-1.35		399	956	1.22
COLLI_v1_130005	Isocitrate dehydrogenase [NADP]	3156	8429	-1.36		2947	8730	1.52
COLLI_v1_180061	Peptidyl-prolyl cis-trans isomerase ppiD	2321	6072	-1.36		1131	6287	2.4
COLLI_v1_180095	Putative membrane protein	291	769	-1.36		326	796	1.19
COLLI_v1_180128	putative phospholipase D family protein	287	779	-1.36		261	807	1.59
COLLI_v1_220043	Toxin-activating lysine-acyltransferase	298	778	-1.36		219	806	1.85
COLLI_v1_50025	Putative lipoprotein	100	263	-1.36		86	272	1.63
COLLI_v1_70050	Lipoprotein-releasing system transmembrane protein LolC	1508	4042	-1.36		1523	4184	1.32
COLLI_v1_720028	ABC transporter ATP-binding protein	46	122	-1.36		53	127	1.21
COLLI_v1_10088	Protein PilG	842	2288	-1.37		685	2370	1.7
COLLI_v1_200165	4'-phosphopantetheinyl transferase superfamily protein	169	449	-1.37		175	465	1.36
COLLI_v1_20019	putative histidine-binding protein	573	1508	-1.37		440	1562	1.81
COLLI_v1_200393	Malonate decarboxylase acyl carrier protein	28	78	-1.37		42	81	0.87
COLLI_v1_410049	acetyl-CoA:acetoacetyl-CoA transferase subunit alpha	60	161	-1.37		45	167	1.84
COLLI_v1_560033	Acetyltransferase family protein	104	283	-1.37		133	293	1.09
COLLI_v1_570038	Serine carboxypeptidase family protein	597	1613	-1.37		423	1670	1.88
COLLI_v1_180094	NnrU family protein	548	1460	-1.38		615	1511	1.2
COLLI_v1_200314	subunit of E1(0) component of 2-oxoglutarate dehydrogenase	7821	20800	-1.38		9628	21500	1.14
COLLI_v1_460132	16S rRNA 2'-O-ribose C1402 methyltransferase	365	989	-1.38		344	1024	1.52
COLLI_v1_490074	Pseudomonalisin	134	367	-1.38		149	380	1.3
COLLI_v1_50011	Prolyl oligopeptidase family protein	268	715	-1.38		216	740	1.74
COLLI_v1_20203	deoxyuridine triphosphatase	661	1792	-1.39		707	1857	1.33
COLLI_v1_280079	GDP-mannose 4,6-dehydratase	447	1201	-1.39		441	1244	1.46
COLLI_v1_460129	DnaA initiator-associating factor for replication initiation	1454	3945	-1.39		2231	4084	0.83
COLLI_v1_670011	Efflux transporter, RND family, MFP subunit	2796	7589	-1.39		1311	7854	2.54
COLLI_v1_680033	conserved protein of unknown function	317	878	-1.39		361	909	1.29
COLLI_v1_10051	Pyrroline-5-carboxylate reductase	346	965	-1.4		317	999	1.61
COLLI_v1_180039	Homoserine dehydrogenase	1290	3459	-1.4		1342	3583	1.39
COLLI_v1_400038	Alpha/beta hydrolase family protein	253	703	-1.4		202	727	1.79
COLLI_v1_430013	Alpha/beta hydrolase fold family protein	1932	5393	-1.4		2695	5585	1.02
COLLI_v1_50026	L-lysine permease	110	296	-1.4		83	306	1.83
COLLI_v1_70063	Na+/H+ antiporter NhaD and related arsenite permeases	613	1653	-1.4		602	1712	1.43
COLLI_v1_10084	Magnesium transport protein CorA	252	689	-1.41		337	713	1.06
COLLI_v1_200408	conserved protein of unknown function	122	352	-1.41		153	365	1.15
COLLI_v1_220023	Molybdenum transport ATP-binding protein ModC (TC 3.A.1.8.1)	120	344	-1.41		126	356	1.42
COLLI_v1_460080	Transglutaminase-like superfamily protein	292	797	-1.41		336	826	1.26
COLLI_v1_640008	Uroporphyrinogen-III methyltransferase	292	794	-1.41		317	822	1.35
COLLI_v1_690034	integration host factor subunit beta	2365	6646	-1.41		3586	6878	0.87
COLLI_v1_860001	apo-serine activating enzyme (fragment)	1963	5320	-1.41		2013	5507	1.4
COLLI_v1_10114	DNA-binding protein H-NS	1677	4834	-1.42		1456	5010	1.71
COLLI_v1_130090	TonB family C-terminal domain protein	287	787	-1.42		291	815	1.44
COLLI_v1_170254	conserved exported protein of unknown function	117	325	-1.42		161	336	1.01
COLLI_v1_200361	conserved protein of unknown function	195	544	-1.42		307	564	0.81
COLLI_v1_260239	conserved protein of unknown function	200	563	-1.42		235	583	1.27
COLLI_v1_380067	Membrane protein insertase YidC	1866	5250	-1.42		1571	5436	1.72
COLLI_v1_460078	AAA domain protein	1245	3543	-1.42		1447	3668	1.27
COLLI_v1_70024	glycine betaine ABC transporter membrane subunit ProW	28	79	-1.42		33	82	1.27
COLLI_v1_960001	protein of unknown function	991	2746	-1.42		1019	2843	1.45
COLLI_v1_180009	Primosomal replication protein N	3363	9226	-1.43		2066	9551	2.12
COLLI_v1_180131	Short chain dehydrogenase family protein	77	223	-1.43		64	231	1.79
COLLI_v1_200152	histidine--tRNA ligase	2484	6958	-1.43		2694	7205	1.31
COLLI_v1_200336	Rhs element Vgr family protein	3065	8407	-1.43		2462	8707	1.8
COLLI_v1_20046	DNA polymerase III chi subunit, HolC family protein	267	785	-1.43		241	813	1.69
COLLI_v1_280004	multidrug efflux pump membrane fusion protein MdtA	2089	5774	-1.44		2502	5981	1.23
COLLI_v1_410113	Neutral ceramidase	95	265	-1.44		141	274	0.93
COLLI_v1_460130	conserved protein of unknown function	123	355	-1.44		108	368	1.68
COLLI_v1_900001	protein of unknown function	1195	3464	-1.44		1021	3587	1.75
COLLI_v1_1070001	protein of unknown function	279	788	-1.45		349	816	1.19
COLLI_v1_200180	Acyl carrier protein 2	225	628	-1.45		151	650	2.07
COLLI_v1_200419	dihydroxy-acid dehydratase	5245	14560	-1.45		7763	15100	0.88
COLLI_v1_260059	conserved membrane protein of unknown function	119	342	-1.45		130	355	1.38
COLLI_v1_260340	conserved exported protein of unknown function	863	2402	-1.45		1066	2487	1.2
COLLI_v1_380068	Putative membrane protein insertion efficiency factor	325	933	-1.45		260	967	1.8
COLLI_v1_440002	3,5-dihydroxyphenylacetyl-CoA synthase	1548	4513	-1.45		1132	4672	1.98
COLLI_v1_460194	peptidoglycan DD-transpeptidase MrdA	486	1394	-1.45		566	1444	1.31
COLLI_v1_70035	FolB domain protein	53	154	-1.45		82	159	0.89
COLLI_v1_720005	L-methionine/D-methionine ABC transporter membrane anchored binding protein	495	1405	-1.45		392	1454	1.83
COLLI_v1_1240001	protein of unknown function	127	376	-1.46		167	389	1.17
COLLI_v1_1320001	protein of unknown function	98	291	-1.46		135	301	1.09
COLLI_v1_180033	UDP-4-amino-4-deoxy-L-arabinose--oxoglutarate aminotransferase	771	2199	-1.46		878	2277	1.35
COLLI_v1_540048	Ribosomal RNA large subunit methyltransferase L	733	2106	-1.46		871	2181	1.29
COLLI_v1_670003	protein of unknown function	47	139	-1.46		74	145	0.88
COLLI_v1_680120	TolA protein	359	1028	-1.46		317	1064	1.69
COLLI_v1_1010001	protein of unknown function	361	1047	-1.47		300	1084	1.82
COLLI_v1_20107	Fructose-1,6-bisphosphatase class 1	859	2452	-1.47		1011	2539	1.3
COLLI_v1_260277	ribosome-recycling factor	2038	5790	-1.47		1955	5994	1.59
COLLI_v1_560039	POTRA domain, ShlB-type family protein	71	198	-1.47		99	205	1.02
COLLI_v1_640037	Delta(1)-pyrroline-2-carboxylate reductase 2	617	1807	-1.47		653	1871	1.46
COLLI_v1_690030	3-phosphoshikimate 1-carboxyvinyltransferase	977	2759	-1.47		1230	2857	1.19
COLLI_v1_130080	ABC transporter family protein	95	276	-1.48		127	286	1.14
COLLI_v1_170276	Polyhydroxyalkanoate depolymerase, intracellular family protein	2297	6620	-1.48		1696	6858	1.95
COLLI_v1_460081	Putative membrane protein	265	791	-1.48		274	819	1.52
COLLI_v1_490051	conserved protein of unknown function	1091	3096	-1.48		1318	3206	1.26
COLLI_v1_490058	Fimbrial assembly protein PilQ	1372	3923	-1.48		1231	4062	1.66
COLLI_v1_50002	sensory histidine kinase BaeS	52	152	-1.48		61	157	1.31
COLLI_v1_130081	Binding--dependent transport system inner membrane component family protein	46	136	-1.49		68	141	1.01
COLLI_v1_630027	conserved exported protein of unknown function	1163	3462	-1.49		1557	3588	1.12
COLLI_v1_70001	HTH-type transcriptional regulator CdhR	44	132	-1.49		30	136	2.13
COLLI_v1_720029	putative branched-chain amino acid transport ATP-binding protein LivF	27	80	-1.49		32	83	1.33
COLLI_v1_220055	4HBT domain-containing protein	422	1233	-1.5		437	1277	1.52
COLLI_v1_480011	30S ribosomal subunit protein S12	2778	8176	-1.5		2792	8472	1.55
COLLI_v1_620023	ribosome-dependent GTPase, ribosome assembly factor	3788	11160	-1.5		3409	11600	1.69
COLLI_v1_10117	Putative glycosyltransferases	1267	3875	-1.51		1084	4013	1.81
COLLI_v1_180040	LprI domain-containing protein	903	2616	-1.51		900	2710	1.56
COLLI_v1_180143	diguanylate cyclase (GGDEF domain) with PAS/PAC sensor	943	2739	-1.51		1037	2836	1.43
COLLI_v1_240005	L-methionine/D-methionine ABC transporter ATP binding subunit	49	154	-1.51		53	160	1.47
COLLI_v1_260080	putative acetoacetate decarboxylase	4434	13060	-1.51		6875	13500	0.94
COLLI_v1_400096	Uncharacterized glutathione S-transferase-like protein	234	694	-1.51		265	719	1.41
COLLI_v1_460254	6,7-dimethyl-8-ribityllumazine synthase 2	664	1941	-1.51		927	2010	1.07
COLLI_v1_190046	conserved protein of unknown function	512	1515	-1.52		559	1569	1.43
COLLI_v1_20020	putative histidine-binding protein	515	1521	-1.52		420	1575	1.88
COLLI_v1_440098	protein of unknown function	2312	6881	-1.52		1988	7126	1.81
COLLI_v1_540059	conserved protein of unknown function	1216	3602	-1.52		1989	3729	0.85
COLLI_v1_70068	Peptidyl-prolyl cis-trans isomerase	1118	3279	-1.52		1005	3396	1.72
COLLI_v1_200328	Zinc carboxypeptidase family protein	1080	3261	-1.53		1316	3377	1.32
COLLI_v1_240064	conserved exported protein of unknown function	272	827	-1.53		325	857	1.33
COLLI_v1_260308	Alpha-ketoglutaric semialdehyde dehydrogenase 2	535	1572	-1.53		700	1628	1.19
COLLI_v1_30022	TonB dependent receptor family protein	5647	16690	-1.53		3819	17300	2.15
COLLI_v1_410084	Phosphoserine phosphatase	237	700	-1.53		352	725	1.01
COLLI_v1_490061	conserved exported protein of unknown function	830	2446	-1.53		934	2532	1.41
COLLI_v1_50010	Glutamate carboxypeptidase	345	1016	-1.53		524	1051	0.98
COLLI_v1_560036	Phage Tail Collar domain protein	102	307	-1.53		130	318	1.24
COLLI_v1_680103	PhoH-like protein	516	1610	-1.53		456	1668	1.78
COLLI_v1_10137	multidrug efflux pump membrane fusion lipoprotein AcrA	1788	5531	-1.54		1623	5728	1.77
COLLI_v1_180178	conserved protein of unknown function	1244	3766	-1.54		1470	3898	1.3
COLLI_v1_200269	putative NADP(H)-dependent aldo-keto reductase Tas	668	2055	-1.54		845	2129	1.27
COLLI_v1_270021	Sensor protein	518	1541	-1.54		522	1596	1.55
COLLI_v1_410030	Polysaccharide lyase	1059	3146	-1.54		656	3257	2.29
COLLI_v1_460167	Xanthine/uracil/thiamine/ascorbate permease family protein	578	1741	-1.54		562	1803	1.65
COLLI_v1_110021	Receptor ligand binding region family protein	779	2344	-1.55		933	2428	1.34
COLLI_v1_130053	conserved exported protein of unknown function	2059	6157	-1.55		1262	6377	2.31
COLLI_v1_1360001	protein of unknown function	210	641	-1.55		212	664	1.6
COLLI_v1_690031	Helicase conserved C-terminal domain protein	1774	5324	-1.55		1675	5512	1.69
COLLI_v1_70064	Glyoxylate reductase	780	2359	-1.55		786	2442	1.6
COLLI_v1_10037	Alpha-glucosidase	47	144	-1.56		75	149	0.95
COLLI_v1_130072	Prolyl oligopeptidase family protein	275	843	-1.56		341	872	1.32
COLLI_v1_270004	protein of unknown function	54	163	-1.56		79	169	0.99
COLLI_v1_300017	Fimbrial family protein	25	81	-1.56		27	84	1.55
COLLI_v1_410016	Receptor ligand binding region family protein	704	2138	-1.56		975	2215	1.15
COLLI_v1_450003	conserved protein of unknown function	1850	5745	-1.56		1926	5950	1.54
COLLI_v1_460062	Alpha-galactosidase	42	128	-1.56		62	133	1.04
COLLI_v1_490052	conserved protein of unknown function	1204	3585	-1.56		1403	3713	1.39
COLLI_v1_560032	Aspartyl/Asparaginyl beta-hydroxylase family protein	210	639	-1.56		222	661	1.48
COLLI_v1_670023	Repair family protein	325	992	-1.56		263	1028	1.89
COLLI_v1_170291	carbamoyl phosphate synthetase subunit beta	3236	10100	-1.57		3127	10500	1.66
COLLI_v1_270091	sn-glycerol 3-phosphate ABC transporter membrane subunit UgpA	102	310	-1.57		96	321	1.7
COLLI_v1_400061	TROVE domain protein	131	398	-1.57		162	412	1.32
COLLI_v1_460007	Short chain dehydrogenase family protein	161	502	-1.57		125	520	1.97
COLLI_v1_500063	stringent starvation protein A	806	2510	-1.57		705	2599	1.85
COLLI_v1_560083	protein of unknown function	71	214	-1.57		76	222	1.5
COLLI_v1_70027	Glutathione-independent formaldehyde dehydrogenase	32	101	-1.57		51	104	1
COLLI_v1_190126	alpha-ketoglutarate:H(+) symporter	312	953	-1.58		234	987	2.06
COLLI_v1_210029	Ethanolamine permease	36	111	-1.58		41	115	1.45
COLLI_v1_260357	conserved exported protein of unknown function	2644	7996	-1.58		2424	8279	1.75
COLLI_v1_550022	Glutathione-dependent peroxiredoxin	2187	6733	-1.58		2777	6973	1.3
COLLI_v1_180003	Glyoxalase/Bleomycin resistance /Dioxygenase superfamily protein	306	943	-1.59		481	977	0.97
COLLI_v1_200334	Metallophos domain-containing protein	2302	7253	-1.59		2342	7513	1.62
COLLI_v1_480012	30S ribosomal subunit protein S7	5716	17400	-1.59		5425	18000	1.7
COLLI_v1_540047	2-hydroxychromene-2-carboxylate isomerase	695	2175	-1.59		1084	2253	1.01
COLLI_v1_550056	50S ribosomal subunit protein L13	1984	6101	-1.59		1787	6320	1.79
COLLI_v1_10071	methyltransferase for 50S ribosomal subunit protein L11	873	2757	-1.6		755	2855	1.88
COLLI_v1_150008	PQQ enzyme repeat family protein	73	227	-1.6		57	236	2
COLLI_v1_200181	Acyl carrier protein	141	437	-1.6		94	453	2.25
COLLI_v1_270064	BON domain protein	947	2963	-1.6		1104	3068	1.45
COLLI_v1_460026	Adenosylmethionine-8-amino-7-oxononanoate aminotransferase	257	845	-1.6		241	875	1.8
COLLI_v1_670012	Export membrane family protein	3786	11930	-1.6		2040	12400	2.56
COLLI_v1_170210	YCII-related domain protein	64	207	-1.61		102	214	1.01
COLLI_v1_410064	periplasmic trehalase	144	450	-1.61		170	465	1.42
COLLI_v1_460250	Receptor ligand binding region family protein	809	2543	-1.61		790	2633	1.71
COLLI_v1_540043	LPS-assembly lipoprotein LptE	398	1282	-1.61		456	1328	1.48
COLLI_v1_640018	aminopeptidase A/I	1076	3498	-1.61		949	3621	1.87
COLLI_v1_10072	biotin carboxylase	1540	4914	-1.62		1233	5088	2.02
COLLI_v1_10109	dTDP-L-rhamnose 4-epimerase	1566	4975	-1.62		1409	5151	1.82
COLLI_v1_110006	xylulokinase	951	2999	-1.62		1451	3105	1.05
COLLI_v1_200026	collimomycin ?	9713	30690	-1.62		7213	31800	2.09
COLLI_v1_210104	Acetyltransferase family protein	364	1191	-1.62		324	1232	1.75
COLLI_v1_260182	Dictomallein (modular protein)	166	518	-1.62		295	537	0.83
COLLI_v1_270023	Soluble lytic murein transglycosylase and related regulatory proteins (some contain LysM/invasin domains)	2640	8673	-1.62		2172	8973	1.87
COLLI_v1_460240	Glucose inhibited division A family protein	642	2054	-1.62		850	2126	1.28
COLLI_v1_490155	conserved membrane protein of unknown function	116	380	-1.62		120	394	1.66
COLLI_v1_70054	30S ribosomal subunit protein S15	1306	4166	-1.62		1473	4316	1.5
COLLI_v1_170211	Glyoxalase-like domain protein	126	397	-1.63		177	411	1.18
COLLI_v1_260082	conserved protein of unknown function	925	2980	-1.63		1141	3086	1.4
COLLI_v1_480009	conserved protein of unknown function	104	332	-1.63		135	344	1.32
COLLI_v1_500045	putrescine ABC transporter ATP binding subunit	284	975	-1.63		144	1010	2.75
COLLI_v1_540058	Histone H1-like nucleoHC2 family protein	14490	47920	-1.63		22880	49600	1.03
COLLI_v1_550032	D-alanyl-D-alanine-adding enzyme	1184	3797	-1.63		2135	3931	0.85
COLLI_v1_170013	Tyrosine phosphatase family protein	188	608	-1.64		267	630	1.19
COLLI_v1_380015	High-affinity branched-chain amino acid transport ATP-binding protein BraF	451	1432	-1.64		516	1482	1.49
COLLI_v1_460251	Branched-chain amino acid transport system / permease component family protein	297	961	-1.64		271	995	1.82
COLLI_v1_50024	Putative lipoprotein	124	412	-1.64		122	427	1.72
COLLI_v1_540002	protein of unknown function	118	380	-1.64		104	393	1.88
COLLI_v1_90014	sulfate/thiosulfate ABC transporter ATP binding subunit	51	167	-1.64		56	173	1.51
COLLI_v1_110015	Glutathione transferase FosA	258	833	-1.65		207	862	1.99
COLLI_v1_190061	conserved exported protein of unknown function	156	500	-1.65		180	517	1.49
COLLI_v1_20089	Glycosyltransferase 9 family protein	930	2972	-1.65		732	3077	2.01
COLLI_v1_460241	YXWGXW repeat family protein	4673	15190	-1.65		3797	15700	1.94
COLLI_v1_550054	protein of unknown function	609	1978	-1.65		517	2048	1.95
COLLI_v1_680057	Putative lipoprotein	884	2917	-1.65		993	3023	1.55
COLLI_v1_490002	50S ribosomal subunit protein L3	3296	10650	-1.66		2225	11000	2.29
COLLI_v1_630028	protein of unknown function	412	1353	-1.66		509	1402	1.41
COLLI_v1_110017	branched chain amino acid/phenylalanine ABC transporter ATP binding subunit LivF	247	817	-1.67		411	846	0.96
COLLI_v1_150016	dipeptide ABC transporter periplasmic binding protein	628	2051	-1.67		726	2124	1.52
COLLI_v1_200164	conserved protein of unknown function	1893	6237	-1.67		2207	6462	1.48
COLLI_v1_270092	sn-glycerol 3-phosphate ABC transporter membrane subunit UgpE	79	260	-1.67		65	270	2.01
COLLI_v1_440014	ATP synthase Fo complex subunit a	1444	4724	-1.67		939	4890	2.26
COLLI_v1_680036	conserved protein of unknown function	213	702	-1.67		127	727	2.47
COLLI_v1_680076	aspartate 1-decarboxylase proenzyme	306	1017	-1.67		170	1053	2.57
COLLI_v1_700001	protein of unknown function	57	189	-1.67		92	196	1.05
COLLI_v1_260037	Osmoprotectant import permease protein OsmW	33	115	-1.68		30	119	1.94
COLLI_v1_690055	protein of unknown function	165	557	-1.68		240	576	1.16
COLLI_v1_720031	protein of unknown function	26	86	-1.68		28	89	1.62
COLLI_v1_260356	Putative lipoprotein	813	2675	-1.69		782	2770	1.81
COLLI_v1_400028	putative phospholipase protein	985	3250	-1.69		968	3366	1.77
COLLI_v1_70017	RND efflux system, outer membrane lipoprotein CmeC	191	647	-1.69		221	670	1.56
COLLI_v1_720030	Prolyl oligopeptidase family protein	87	284	-1.69		88	294	1.72
COLLI_v1_180140	Metal cation efflux system protein CzcD	891	2945	-1.7		965	3049	1.64
COLLI_v1_20029	Putative hemagglutinin-related protein	429	1428	-1.7		346	1479	2.04
COLLI_v1_20193	conserved exported protein of unknown function	750	2498	-1.7		715	2588	1.82
COLLI_v1_560031	Sulfotransferase family protein	95	324	-1.7		126	335	1.37
COLLI_v1_180002	ATP-dependent RNA helicase RhlE	275	942	-1.71		296	976	1.64
COLLI_v1_190127	Histidine kinase	210	704	-1.71		157	729	2.19
COLLI_v1_200331	PAAR repeat containing protein	474	1640	-1.71		406	1699	2
COLLI_v1_280005	multidrug efflux pump RND permease subunit MdtB	1526	5148	-1.71		1528	5333	1.77
COLLI_v1_260171	conserved exported protein of unknown function	76	266	-1.72		87	276	1.59
COLLI_v1_270027	branched chain amino acid/phenylalanine ABC transporter membrane subunit LivH	284	951	-1.72		271	984	1.83
COLLI_v1_420064	putative enzyme	778	2644	-1.72		1198	2738	1.14
COLLI_v1_490024	translation initiation factor IF-1	1862	6644	-1.72		1399	6882	2.21
COLLI_v1_640007	sulfate adenylyltransferase subunit 1	436	1494	-1.72		536	1548	1.49
COLLI_v1_10090	CheW-like domain protein	588	2003	-1.73		431	2074	2.23
COLLI_v1_180097	protein of unknown function	53	187	-1.73		60	194	1.64
COLLI_v1_540003	putative Protein containing transglutaminase-like domain, cysteine protease	360	1229	-1.73		372	1272	1.73
COLLI_v1_640038	Trans-3-hydroxy-L-proline dehydratase	432	1496	-1.73		509	1549	1.57
COLLI_v1_130029	Urease accessory protein UreE	140	488	-1.74		161	506	1.6
COLLI_v1_170062	N-Acetyl-D-glucosamine ABC transport system, sugar-binding protein	673	2287	-1.74		913	2368	1.32
COLLI_v1_260278	UMP kinase	1118	3821	-1.74		1204	3956	1.68
COLLI_v1_280040	conserved protein of unknown function	1061	3705	-1.74		905	3837	2.06
COLLI_v1_490033	CorA-like Mg2+ transporter family protein	401	1378	-1.74		432	1426	1.68
COLLI_v1_680062	putative signal peptide protein	1064	3703	-1.74		1082	3836	1.76
COLLI_v1_70051	lipoprotein release complex - ATP binding subunit	639	2221	-1.74		603	2299	1.87
COLLI_v1_130056	NADPH-dependent FMN reductase family protein	327	1162	-1.75		356	1203	1.69
COLLI_v1_240007	putative D-methionine-binding lipoprotein MetQ	130	450	-1.75		139	466	1.7
COLLI_v1_260175	protein of unknown function	82	292	-1.75		91	302	1.65
COLLI_v1_280006	multidrug efflux pump RND permease subunit MdtC	1466	5083	-1.75		1540	5264	1.73
COLLI_v1_410059	Nitrate/nitrite transporter	71	258	-1.75		69	267	1.91
COLLI_v1_260309	Fumarylacetoacetate (FAA) hydrolase family protein	224	779	-1.76		267	807	1.56
COLLI_v1_640011	conserved protein of unknown function	366	1348	-1.76		408	1396	1.7
COLLI_v1_640052	Dihydrolipoyllysine-residue acetyltransferase component of pyruvate dehydrogenase complex	2403	8439	-1.76		2408	8737	1.83
COLLI_v1_460100	Pseudouridine synthase	346	1214	-1.77		325	1257	1.88
COLLI_v1_500003	Uncharacterized HTH-type transcriptional regulator YhjC	283	983	-1.77		262	1018	1.93
COLLI_v1_680092	Phospholipid and glycerol acyltransferase	416	1510	-1.77		405	1564	1.86
COLLI_v1_260317	Gram-negative porin family protein	24	90	-1.78		29	93	1.61
COLLI_v1_460018	Methylcrotonyl-CoA carboxylase carboxyl transferase subunit	331	1173	-1.78		349	1215	1.78
COLLI_v1_490170	conserved protein of unknown function	250	887	-1.78		343	919	1.37
COLLI_v1_740025	D-mannose isomerase	620	2169	-1.78		715	2247	1.63
COLLI_v1_130028	Urease accessory protein UreF	123	466	-1.79		114	483	2.02
COLLI_v1_260043	NADP(+)-dependent glucose-6-phosphate dehydrogenase	2864	10400	-1.79		2859	10800	1.88
COLLI_v1_270093	sn-glycerol 3-phosphate ABC transporter ATP binding subunit	159	570	-1.79		141	591	2.04
COLLI_v1_200261	branched chain amino acid/phenylalanine ABC transporter ATP binding subunit LivF	158	562	-1.8		180	582	1.65
COLLI_v1_20042	Receptor ligand binding region family protein	2454	8742	-1.8		3565	9053	1.27
COLLI_v1_210109	disulfide reductase	768	2832	-1.8		886	2933	1.68
COLLI_v1_380011	Branched-chain amino acid transport system / permease component family protein	254	925	-1.8		236	958	1.97
COLLI_v1_460008	LysE type translocator family protein	144	524	-1.8		88	542	2.55
COLLI_v1_10115	Phosphoglucomutase	2297	8286	-1.81		1630	8576	2.35
COLLI_v1_1290001	protein of unknown function	28	108	-1.81		38	112	1.45
COLLI_v1_280094	Family S53 non-peptidase homologue	479	1705	-1.81		477	1765	1.87
COLLI_v1_410132	conserved protein of unknown function	47	174	-1.81		37	181	2.23
COLLI_v1_460003	Nitroreductase family protein	1560	5845	-1.81		970	6058	2.54
COLLI_v1_470051	YXWGXW repeat family protein	4233	15570	-1.81		5796	16100	1.4
COLLI_v1_550055	30S ribosomal subunit protein S9	1818	6600	-1.81		1668	6835	2
COLLI_v1_240049	50S ribosomal subunit protein L35	1608	5967	-1.82		920	6182	2.68
COLLI_v1_440080	Recombination-associated protein RdgC	273	996	-1.82		259	1031	1.95
COLLI_v1_180010	30S ribosomal protein S18	1532	6126	-1.83		1169	6350	2.29
COLLI_v1_200317	succinate:quinone oxidoreductase, iron-sulfur cluster binding protein	1504	5555	-1.83		1796	5752	1.65
COLLI_v1_200343	Alpha-2-macroglobulin N-terminal region family protein	1945	7133	-1.83		1831	7385	1.96
COLLI_v1_20216	D-erythrose-4-phosphate dehydrogenase	2237	8357	-1.83		2188	8655	1.95
COLLI_v1_260174	protein of unknown function	112	419	-1.83		120	434	1.78
COLLI_v1_490079	Acetyltransferase family protein	44	161	-1.83		53	167	1.6
COLLI_v1_10089	Protein PilH	685	2521	-1.84		502	2611	2.31
COLLI_v1_200325	aconitate hydratase 1	6319	23870	-1.84		6589	24700	1.86
COLLI_v1_210093	NADH-quinone oxidoreductase subunit E	965	3608	-1.84		1170	3737	1.62
COLLI_v1_260053	Binding--dependent transport system inner membrane component family protein	1687	6157	-1.84		1320	6378	2.24
COLLI_v1_560044	MerR regulatory family protein	220	825	-1.84		225	855	1.89
COLLI_v1_20041	Periplasmic binding domain protein	712	2604	-1.85		899	2696	1.56
COLLI_v1_270009	conserved protein of unknown function	156	589	-1.85		130	610	2.19
COLLI_v1_270050	Gene 25-like lysozyme family protein	1725	6464	-1.85		1574	6691	2
COLLI_v1_460019	conserved exported protein of unknown function	119	443	-1.85		97	458	2.22
COLLI_v1_570037	Tautomerase enzyme family protein	289	1074	-1.85		528	1113	1.05
COLLI_v1_60005	Neuraminidase NanP	21	81	-1.85		21	84	1.89
COLLI_v1_110020	Branched-chain amino acid transport system / permease component family protein	126	495	-1.86		122	513	2.02
COLLI_v1_270052	Type VI secretion protein	1112	4119	-1.86		998	4264	2.06
COLLI_v1_460252	ABC-type branched-chain amino acid transport systems, ATPase component	317	1206	-1.86		352	1249	1.78
COLLI_v1_500046	spermidine preferential ABC transporter membrane subunit PotB	212	833	-1.86		123	863	2.65
COLLI_v1_560047	hypothetical pilus assembly protein	63	238	-1.86		85	246	1.5
COLLI_v1_140060	Ricin-type beta-trefoil lectin domain-like family protein	73	280	-1.87		119	290	1.23
COLLI_v1_410131	conserved protein of unknown function	119	444	-1.87		125	460	1.8
COLLI_v1_680060	PhoD-like phosphatase family protein	141	545	-1.87		152	565	1.85
COLLI_v1_70067	Putative lipoprotein	1029	3924	-1.87		750	4063	2.41
COLLI_v1_90012	sulfate/thiosulfate ABC transporter inner membrane subunit CysU	18	72	-1.87		29	75	1.27
COLLI_v1_450002	conserved protein of unknown function	1097	4372	-1.88		1115	4528	1.87
COLLI_v1_670017	Mg(2(+)) importing P-type ATPase	1969	7357	-1.88		1840	7618	2.03
COLLI_v1_460271	General secretion pathway protein M	115	467	-1.89		136	484	1.76
COLLI_v1_20286	Outer membrane autotransporter barrel domain protein	840	3304	-1.9		640	3421	2.35
COLLI_v1_260307	D-xylose 1-dehydrogenase	261	1021	-1.9		341	1057	1.59
COLLI_v1_550070	glutamate/aspartate ABC transporter membrane subunit GltJ	497	1915	-1.9		364	1984	2.41
COLLI_v1_200178	AMP-binding enzyme family protein	517	2025	-1.91		387	2097	2.41
COLLI_v1_450001	protein of unknown function	1361	5295	-1.91		1792	5484	1.52
COLLI_v1_500010	50S ribosomal protein L25	4415	17190	-1.91		3079	17800	2.5
COLLI_v1_560082	protein of unknown function	27	105	-1.91		39	109	1.41
COLLI_v1_260044	DNA-binding transcriptional repressor YebK	1019	4017	-1.92		1269	4160	1.69
COLLI_v1_460027	dethiobiotin synthetase	126	514	-1.92		121	533	2.1
COLLI_v1_150013	transposase	81	317	-1.93		158	328	1.01
COLLI_v1_260038	Osmoprotectant-binding protein OsmX	38	148	-1.93		47	154	1.65
COLLI_v1_260279	protein of unknown function	84	342	-1.93		181	355	0.89
COLLI_v1_490013	50S ribosomal subunit protein L14	7462	30010	-1.93		5557	31100	2.38
COLLI_v1_540046	Protoporphyrinogen IX oxidase	451	1761	-1.93		480	1823	1.87
COLLI_v1_20090	Glycosyl transferase 8 C-terminal family protein	240	935	-1.94		245	968	1.96
COLLI_v1_240105	Copper-binding of amyloid, CuBD family protein	59	238	-1.94		56	247	2.07
COLLI_v1_500048	conserved exported protein of unknown function	212	853	-1.94		196	884	2.08
COLLI_v1_20279	Ribbon-helix-helix domain protein	994	4004	-1.97		1147	4149	1.81
COLLI_v1_260081	D-beta-hydroxybutyrate dehydrogenase	4114	16510	-1.97		6120	17100	1.46
COLLI_v1_460074	conserved protein of unknown function	63	255	-1.97		75	264	1.78
COLLI_v1_500031	2-aminoethylphosphonate--pyruvate transaminase	88	362	-1.97		86	375	2.09
COLLI_v1_270051	Protein ImpG/VasA	1555	6269	-1.98		1509	6493	2.08
COLLI_v1_680102	endoribonuclease YbeY	78	334	-1.98		81	346	2.02
COLLI_v1_190060	Coagulation factor 5/8 type domain protein	200	823	-1.99		246	852	1.75
COLLI_v1_210008	protein of unknown function	6199	26000	-1.99		5870	26900	2.12
COLLI_v1_260172	conserved protein of unknown function	107	456	-1.99		141	473	1.65
COLLI_v1_260315	conserved inner membrane protein YeiH	128	526	-1.99		114	544	2.21
COLLI_v1_270017	Efflux transporter, outer membrane factor (OMF) lipo, NodT family protein	726	2946	-1.99		601	3051	2.29
COLLI_v1_280077	Transport permease protein	108	436	-1.99		134	452	1.72
COLLI_v1_260266	RNase HII	135	590	-2		135	611	2.08
COLLI_v1_480002	transcription termination factor NusG	1742	7116	-2		1478	7367	2.26
COLLI_v1_490080	Peptidase M20/M25/M40 family protein	119	489	-2		113	506	2.14
COLLI_v1_680054	NAD dependent epimerase/dehydratase family protein	276	1149	-2		516	1190	1.1
COLLI_v1_10070	putative transmembrane protein	398	1687	-2.01		360	1747	2.24
COLLI_v1_180148	Chemotaxis signal transduction protein	734	3045	-2.01		641	3153	2.25
COLLI_v1_200151	putative membrane protein	903	3747	-2.01		1126	3880	1.71
COLLI_v1_440070	OmpA family protein	2693	11230	-2.01		3260	11600	1.79
COLLI_v1_490025	30S ribosomal subunit protein S13	2308	9579	-2.01		2141	9920	2.18
COLLI_v1_550028	N-acetylglucosaminyl transferase	1009	4242	-2.01		1479	4390	1.51
COLLI_v1_560056	Type II secretion system (T2SS), F family protein	72	306	-2.01		139	317	1.14
COLLI_v1_20013	Citrate-proton symporter	534	2281	-2.02		430	2362	2.41
COLLI_v1_220038	exported protein of unknown function	597	2536	-2.02		536	2626	2.25
COLLI_v1_260054	Binding--dependent transport system inner membrane component family protein	1311	5461	-2.02		1059	5656	2.4
COLLI_v1_410058	Amidase family protein	95	411	-2.02		114	426	1.87
COLLI_v1_460128	21 kDa hemolysin precursor	3065	12750	-2.02		4022	13200	1.66
COLLI_v1_690024	Outer membrane protein A precursor	187	799	-2.02		85	827	3.21
COLLI_v1_200330	protein of unknown function	33	148	-2.03		73	154	0.97
COLLI_v1_220051	Efflux transporter, RND family, MFP subunit	120	506	-2.03		119	524	2.11
COLLI_v1_280033	conserved exported protein of unknown function	25540	107100	-2.03		35650	111000	1.58
COLLI_v1_460022	DinB family protein	47	193	-2.03		52	200	1.88
COLLI_v1_560035	Phage Tail Collar domain protein	67	288	-2.03		80	299	1.81
COLLI_v1_560046	Putative Flp pilus-assembly TadE/G-like	187	775	-2.03		287	802	1.45
COLLI_v1_210092	NADH:quinone oxidoreductase subunit F	2243	9672	-2.04		2706	10000	1.84
COLLI_v1_550029	putative lipid II flippase FtsW	758	3239	-2.04		1282	3352	1.34
COLLI_v1_110002	ribose ABC transporter ATP binding subunit	1257	5384	-2.05		2035	5573	1.41
COLLI_v1_220033	Cyclolysin secretion/processing ATP-binding protein CyaB	371	1564	-2.05		430	1619	1.88
COLLI_v1_410063	Nitrate reductase =NarB	183	790	-2.05		279	818	1.5
COLLI_v1_10116	Lipopolysaccharide heptosyltransferase I	775	3331	-2.06		570	3448	2.54
COLLI_v1_180011	50S ribosomal subunit protein L9	1012	4315	-2.06		793	4466	2.41
COLLI_v1_260128	conserved exported protein of unknown function	128	562	-2.06		179	582	1.57
COLLI_v1_220031	Protein CyaE	236	1027	-2.07		372	1063	1.48
COLLI_v1_260265	rRNA methylases	209	967	-2.07		214	1001	2.16
COLLI_v1_460133	K(+):H(+) symporter Kup	695	2954	-2.07		798	3058	1.91
COLLI_v1_460272	General secretion pathway protein N	434	1915	-2.07		583	1983	1.66
COLLI_v1_10091	twitching motility protein PilJ	2758	12100	-2.08		3045	12500	1.98
COLLI_v1_20277	conserved inner membrane protein YnfA	80	364	-2.08		53	377	2.79
COLLI_v1_280078	mannose-1-phosphate guanylyltransferase	274	1174	-2.08		324	1216	1.88
COLLI_v1_550069	glutamate/aspartate ABC transporter membrane subunit GltK	442	1928	-2.08		369	1997	2.4
COLLI_v1_110019	Branched-chain amino acid transport system / permease component family protein	249	1082	-2.09		298	1120	1.9
COLLI_v1_280036	Autolysin sensor kinase	1181	5117	-2.09		1197	5299	2.13
COLLI_v1_200166	3-oxoacyl-(acyl-carrier-protein) synthase , inferred for ABFAE pathway	266	1158	-2.1		315	1200	1.89
COLLI_v1_240046	phenylalanine--tRNA ligase subunit beta	1074	4715	-2.1		1322	4881	1.86
COLLI_v1_260045	D-mannose isomerase	838	3681	-2.1		1056	3812	1.83
COLLI_v1_480001	Protein translocase subunit SecE	2252	9868	-2.1		1850	10200	2.38
COLLI_v1_290063	conserved protein of unknown function	119	530	-2.11		131	549	2.03
COLLI_v1_180048	L-lactate dehydrogenase	181	831	-2.12		235	860	1.83
COLLI_v1_460082	5'-methylthioadenosine nucleosidase	488	2236	-2.12		613	2315	1.87
COLLI_v1_550030	UDP-N-acetylmuramoylalanine--D-glutamate ligase	1125	4985	-2.12		1864	5161	1.43
COLLI_v1_490014	50S ribosomal subunit protein L24	3097	13960	-2.13		2429	14500	2.52
COLLI_v1_200335	conserved protein of unknown function	616	2756	-2.14		511	2853	2.46
COLLI_v1_290055	Peptidase M20/M25/M40 family protein	59	271	-2.14		84	281	1.69
COLLI_v1_170017	FAD binding domain protein	225	1018	-2.15		259	1055	2
COLLI_v1_170259	Response regulator	701	3190	-2.15		855	3304	1.92
COLLI_v1_260338	conserved protein of unknown function	408	1868	-2.15		404	1935	2.23
COLLI_v1_490026	30S ribosomal subunit protein S11	3225	14710	-2.15		2876	15200	2.38
COLLI_v1_10136	multidrug efflux pump RND permease AcrB	3368	15800	-2.16		3849	16400	2.01
COLLI_v1_30018	ABC-type oligopeptide transport system, substrate-binding protein	320	1476	-2.16		319	1528	2.25
COLLI_v1_280087	conserved protein of unknown function	3323	15470	-2.17		3113	16000	2.33
COLLI_v1_490078	Cytidylyltransferase family protein	127	585	-2.17		123	606	2.25
COLLI_v1_490171	Cytochrome c oxidase polypeptide III	608	2770	-2.17		824	2869	1.78
COLLI_v1_150021	Sensory box protein	65	312	-2.18		108	323	1.55
COLLI_v1_20064	Peptidase M66 family protein	91	431	-2.18		112	446	1.93
COLLI_v1_560055	Type II secretion system (T2SS), F family protein	60	276	-2.18		90	286	1.62
COLLI_v1_630041	Outer membrane vitamin B12 receptor BtuB	528	2553	-2.19		487	2644	2.33
COLLI_v1_260049	Prokaryotic cytochrome b561 family protein	112	544	-2.2		95	564	2.52
COLLI_v1_410083	Phosphonate ABC transporter phosphate-binding periplasmic component (TC 3.A.1.9.1)	35	166	-2.2		48	172	1.81
COLLI_v1_540001	Peptidase dimerization	479	2252	-2.2		498	2331	2.18
COLLI_v1_110014	SnoaL-like domain-containing protein	337	1601	-2.21		269	1657	2.59
COLLI_v1_110018	branched chain amino acid/phenylalanine ABC transporter ATP binding subunit LivG	136	655	-2.21		206	678	1.67
COLLI_v1_550023	cell division protein FtsZ	6084	29130	-2.21		9769	30200	1.58
COLLI_v1_260066	Glucans biosynthesis protein D 2	452	2187	-2.22		523	2264	2.07
COLLI_v1_270019	multidrug efflux pump RND permease subunit MdtB	1562	7413	-2.22		1373	7678	2.44
COLLI_v1_500047	spermidine preferential ABC transporter membrane subunit PotC	122	607	-2.22		93	629	2.66
COLLI_v1_560034	conserved protein of unknown function	42	204	-2.22		40	211	2.32
COLLI_v1_260173	protein of unknown function	101	517	-2.23		138	536	1.86
COLLI_v1_260242	AAA ATPase domain protein	230	1110	-2.24		335	1149	1.73
COLLI_v1_490167	Cytochrome c oxidase subunit 1	1028	5012	-2.24		886	5191	2.52
COLLI_v1_440015	ATP synthase Fo complex subunit c	1468	7212	-2.25		1317	7468	2.44
COLLI_v1_680077	NAD(P) transhydrogenase alpha subunit	212	1036	-2.25		162	1073	2.68
COLLI_v1_680049	Aminopeptidase	430	2126	-2.26		553	2202	1.97
COLLI_v1_220021	Molybdenum ABC transporter, periplasmic molybdenum-binding protein ModA (TC 3.A.1.8.1)	243	1215	-2.27		320	1258	1.92
COLLI_v1_150009	conserved exported protein of unknown function	10	58	-2.28		14	60	1.99
COLLI_v1_200172	membrane protein, inferred for ABFAE pathway	283	1400	-2.28		234	1450	2.61
COLLI_v1_20205	lipoprotein signal peptidase	93	494	-2.28		101	512	2.25
COLLI_v1_180146	Chemotaxis signal transduction protein	293	1454	-2.29		226	1506	2.72
COLLI_v1_40004	Putative lipoprotein	43	213	-2.29		97	221	1.13
COLLI_v1_550068	glutamate/aspartate ABC transporter ATP binding subunit	508	2581	-2.29		592	2672	2.15
COLLI_v1_490023	Sec translocon subunit SecY	6486	32960	-2.3		5784	34100	2.5
COLLI_v1_270003	acetolactate synthase/acetohydroxybutanoate synthase, catalytic subunit	3098	15540	-2.31		3804	16100	2.05
COLLI_v1_20280	Intracellular protease, PfpI family protein	4280	21800	-2.32		3683	22600	2.59
COLLI_v1_220052	Nodulation protein NolG	227	1184	-2.32		204	1226	2.56
COLLI_v1_270102	PAP2 superfamily protein	54	290	-2.32		49	300	2.56
COLLI_v1_280095	protein of unknown function	22	117	-2.33		24	121	2.26
COLLI_v1_410130	Fatty acid hydroxylase superfamily protein	119	648	-2.33		95	671	2.75
COLLI_v1_70066	Acyl-CoA-binding protein	530	2769	-2.33		487	2868	2.53
COLLI_v1_220037	putative Serralysin	2828	14770	-2.34		3241	15300	2.21
COLLI_v1_490022	50S ribosomal subunit protein L15	3522	18480	-2.34		3154	19100	2.52
COLLI_v1_260241	DNA helicase	129	676	-2.35		133	700	2.36
COLLI_v1_640009	conserved protein of unknown function	146	756	-2.36		199	783	1.95
COLLI_v1_680078	pyridine nucleotide transhydrogenase subunit beta	693	3790	-2.36		645	3923	2.56
COLLI_v1_380012	Branched-chain amino acid transport system / permease component family protein	117	621	-2.37		108	642	2.53
COLLI_v1_490016	30S ribosomal subunit protein S14	1551	8248	-2.37		1252	8540	2.74
COLLI_v1_70056	polynucleotide phosphorylase	2667	14350	-2.37		2574	14900	2.46
COLLI_v1_240048	50S ribosomal subunit protein L20	1015	5507	-2.38		718	5706	2.96
COLLI_v1_180149	Methyl-accepting chemotaxis (MCP) signaling domain protein	1191	6357	-2.4		1257	6583	2.36
COLLI_v1_200167	3-oxoacyl-[acyl-carrier-protein] reductase FabG	125	676	-2.4		134	699	2.34
COLLI_v1_550031	phospho-N-acetylmuramoyl-pentapeptide- transferase	347	1858	-2.4		594	1924	1.67
COLLI_v1_500049	Putrescine-binding periplasmic protein	487	2648	-2.42		436	2742	2.6
COLLI_v1_180147	putative biofilm formation methyltransferase WspC	421	2347	-2.43		390	2431	2.6
COLLI_v1_200177	Glycosyl transferase, group 2 family protein	102	594	-2.43		112	616	2.4
COLLI_v1_280008	Uncharacterized transporter in cobO 3'region	183	1003	-2.43		249	1039	2.01
COLLI_v1_460253	branched chain amino acid/phenylalanine ABC transporter ATP binding subunit LivF	173	1010	-2.43		213	1045	2.23
COLLI_v1_50041	Bacterial regulatory s, tetR family protein	219	1242	-2.44		291	1286	2.1
COLLI_v1_280007	RND efflux system, outer membrane lipoprotein, NodT family	699	3903	-2.45		981	4042	1.98
COLLI_v1_200168	3-hydroxydecanoyl-(acyl-carrier-protein) dehydratase , inferred for ABFAE pathway	49	279	-2.46		55	289	2.33
COLLI_v1_130027	Urease accessory protein UreG	68	405	-2.47		79	420	2.36
COLLI_v1_260339	Peptidase M50 family protein	119	697	-2.47		128	721	2.43
COLLI_v1_470013	conserved protein of unknown function	1526	8643	-2.47		1720	8948	2.29
COLLI_v1_490015	50S ribosomal subunit protein L5	1836	10430	-2.47		1529	10800	2.8
COLLI_v1_220032	Protein CyaD	103	602	-2.48		149	623	2.04
COLLI_v1_410060	nitrite reductase catalytic subunit NirB	185	1061	-2.48		245	1098	2.12
COLLI_v1_460146	Acetyltransferase family protein	193	1104	-2.49		151	1143	2.89
COLLI_v1_200027	conserved protein of unknown function	2026	12300	-2.5		1589	12700	2.95
COLLI_v1_490017	30S ribosomal subunit protein S8	2146	12450	-2.5		1728	12900	2.87
COLLI_v1_200169	3-oxoacyl-(acyl-carrier-protein) synthase , FabV inferred for ABFAE pathway	105	619	-2.51		113	640	2.47
COLLI_v1_270026	branched chain amino acid/phenylalanine ABC transporter membrane subunit LivM	312	1808	-2.51		238	1872	2.93
COLLI_v1_490020	30S ribosomal subunit protein S5	4100	23910	-2.51		4183	24800	2.52
COLLI_v1_440093	Transcriptional regulator, GntR family	32	197	-2.52		29	204	2.75
COLLI_v1_490082	conserved protein of unknown function	112	670	-2.52		116	693	2.55
COLLI_v1_270018	Multidrug resistance protein MdtA	526	3116	-2.54		561	3228	2.46
COLLI_v1_270025	branched chain amino acid/phenylalanine ABC transporter ATP binding subunit LivG	244	1452	-2.55		196	1504	2.92
COLLI_v1_460072	Chloride/fluoride channel protein	206	1229	-2.55		268	1272	2.22
COLLI_v1_490211	D-aminopeptidase family protein	44	261	-2.55		51	270	2.35
COLLI_v1_20212	conserved protein of unknown function	172	1060	-2.56		182	1098	2.52
COLLI_v1_410123	TonB-dependent receptor	98	588	-2.56		116	609	2.36
COLLI_v1_440090	carbon starvation protein A	288	1727	-2.56		449	1789	1.97
COLLI_v1_640051	Proteasome subunit	441	2677	-2.56		415	2771	2.69
COLLI_v1_20211	Putative acid--amine ligase YgiC	200	1242	-2.58		160	1286	2.96
COLLI_v1_130057	Glycine zipper 2TM domain protein	242	1520	-2.59		409	1575	1.85
COLLI_v1_490169	Cytochrome c oxidase assembly protein CtaG	378	2341	-2.59		436	2424	2.42
COLLI_v1_260055	Uncharacterized ABC transporter ATP-binding protein YurJ	1397	8756	-2.6		1159	9066	2.95
COLLI_v1_460126	Zn-dependent protease with chaperone function	139	894	-2.6		103	926	3.12
COLLI_v1_460127	Protein LemA	169	1057	-2.61		156	1095	2.77
COLLI_v1_200313	dihydrolipoyltranssuccinylase	1605	10180	-2.62		2109	10500	2.29
COLLI_v1_410120	Inosine-uridine preferring nucleoside hydrolase	14	85	-2.62		22	88	1.96
COLLI_v1_930001	translation elongation factor Tu 2	8948	55700	-2.62		8874	57700	2.67
COLLI_v1_550024	cell division protein FtsA	1497	9579	-2.63		3752	9914	1.34
COLLI_v1_490021	50S ribosomal subunit protein L30	812	5174	-2.64		904	5359	2.53
COLLI_v1_490168	Putative membrane protein	107	702	-2.64		115	727	2.61
COLLI_v1_680061	YceI-like domain protein	891	5717	-2.64		1228	5923	2.23
COLLI_v1_540068	SWIB/MDM2 domain protein	741	4895	-2.65		1959	5074	1.25
COLLI_v1_550025	Cell division protein FtsQ	309	2001	-2.65		567	2072	1.84
COLLI_v1_260031	enoyl-[acyl-carrier-protein] reductase	178	1193	-2.66		152	1236	2.97
COLLI_v1_380014	branched chain amino acid/phenylalanine ABC transporter ATP binding subunit LivF	155	990	-2.66		150	1025	2.74
COLLI_v1_240098	YXWGXW repeat family protein	1972	12800	-2.67		1366	13300	3.24
COLLI_v1_410062	Pyridine nucleotide-disulfide oxidoreductase family protein	48	323	-2.67		62	335	2.39
COLLI_v1_440016	ATP synthase Fo complex subunit b	2062	13410	-2.68		1653	13900	3.01
COLLI_v1_270076	Ferric siderophore transport system, biopolymer transport protein ExbB	192	1267	-2.69		184	1312	2.81
COLLI_v1_410077	Short chain dehydrogenase family protein	32	220	-2.69		67	228	1.69
COLLI_v1_170055	Gram-negative porin family protein	254	1694	-2.7		387	1754	2.16
COLLI_v1_210091	NADH-ubiquinone oxidoreductase chain G	3026	20260	-2.7		3592	21000	2.49
COLLI_v1_560048	conserved protein of unknown function	46	307	-2.7		46	318	2.74
COLLI_v1_640010	protein of unknown function	59	406	-2.7		86	420	2.2
COLLI_v1_180145	Histidine kinase	542	3620	-2.71		607	3748	2.6
COLLI_v1_490081	Isochorismatase	25	164	-2.71		36	169	2.18
COLLI_v1_560050	TadE-like family protein	52	342	-2.71		74	355	2.23
COLLI_v1_200176	Bacterial lipid A biosynthesis acyltransferase family protein	81	553	-2.72		86	572	2.69
COLLI_v1_110003	ribose ABC transporter membrane subunit	566	3840	-2.73		759	3975	2.35
COLLI_v1_200171	FAD-binding protein, inferred for ABFAE pathway	171	1147	-2.73		199	1188	2.56
COLLI_v1_270024	branched chain amino acid/phenylalanine ABC transporter ATP binding subunit LivF	175	1197	-2.73		167	1240	2.86
COLLI_v1_410061	nitrite reductase subunit NirD	27	196	-2.73		45	203	2.11
COLLI_v1_490214	glutathione ABC transporter membrane subunit GsiC	38	265	-2.73		30	274	3.14
COLLI_v1_560066	conserved protein of unknown function	382	2580	-2.73		573	2671	2.2
COLLI_v1_460020	Excinuclease ATPase subunit domain protein	61	418	-2.74		73	433	2.54
COLLI_v1_480013	elongation factor G	6507	44570	-2.74		7996	46100	2.42
COLLI_v1_220024	Gram-negative porin family protein	742	5156	-2.75		686	5340	2.92
COLLI_v1_460048	L-asparaginase 2	144	1001	-2.75		126	1036	3.02
COLLI_v1_550027	UDP-N-acetylmuramate--L-alanine ligase	510	3529	-2.75		889	3653	1.96
COLLI_v1_150019	dipeptide ABC transporter ATP binding subunit DppD	134	947	-2.78		132	980	2.87
COLLI_v1_280035	2TM domain protein	550	3899	-2.78		705	4038	2.47
COLLI_v1_470014	5-methyltetrahydropteroyltriglutamate--homocysteine methyltransferase	2050	14450	-2.78		2192	15000	2.69
COLLI_v1_130026	Protein HupE	96	700	-2.79		78	725	3.17
COLLI_v1_150018	dipeptide ABC transporter membrane subunit DppC	72	538	-2.79		64	557	3.09
COLLI_v1_410129	Purine-binding protein BAB2_0673	256	1817	-2.8		338	1881	2.45
COLLI_v1_260140	Putative secreted protein	114	821	-2.81		120	850	2.77
COLLI_v1_240019	TonB dependent receptor family protein	683	4934	-2.83		608	5111	3.05
COLLI_v1_460073	Putative heat shock protein YegD	83	614	-2.83		92	636	2.7
COLLI_v1_280037	Uncharacterized response regulatory protein VV2_1193	184	1358	-2.84		249	1407	2.45
COLLI_v1_220057	Dimodular nonribosomal peptide synthase /condensation module	354	2610	-2.85		380	2703	2.81
COLLI_v1_270054	conserved protein of unknown function	385	2844	-2.85		923	2946	1.61
COLLI_v1_490018	50S ribosomal subunit protein L6	1527	11300	-2.85		1741	11700	2.72
COLLI_v1_490019	50S ribosomal subunit protein L18	1154	8498	-2.85		1330	8796	2.69
COLLI_v1_100034	Outer membrane efflux family protein	89	683	-2.86		82	708	3.08
COLLI_v1_10135	Outer membrane protein OprM	1018	7704	-2.86		1213	7977	2.67
COLLI_v1_460273	General secretion pathway protein D	537	3985	-2.86		692	4127	2.54
COLLI_v1_10008	phosphomethylpyrimidine synthase	1638	12230	-2.88		2324	12700	2.42
COLLI_v1_150017	dipeptide ABC transporter membrane subunit DppB	63	496	-2.88		68	514	2.88
COLLI_v1_200170	conserved exported protein of unknown function	87	649	-2.88		120	672	2.46
COLLI_v1_460028	biotin synthase	162	1241	-2.88		206	1285	2.62
COLLI_v1_680055	Putative membrane protein YeaQ/YmgE (Transglycosylase-associated protein family)	2880	21790	-2.88		5030	22600	2.13
COLLI_v1_200240	putative type VI secretion system effector Hcp1 famil protein	3887	29440	-2.89		3452	30500	3.11
COLLI_v1_380013	Leucine-, isoleucine-, valine-, threonine-, and alanine-binding protein	222	1671	-2.9		205	1730	3.06
COLLI_v1_480003	50S ribosomal subunit protein L11	1619	12390	-2.91		1401	12800	3.16
COLLI_v1_210090	NADH:quinone oxidoreductase subunit H	1019	7893	-2.93		1277	8173	2.65
COLLI_v1_280019	protein of unknown function	672	5466	-2.94		741	5665	2.81
COLLI_v1_550026	D-alanine--D-alanine ligase B	433	3380	-2.94		837	3500	2.02
COLLI_v1_490077	conserved protein of unknown function	9.46	77	-2.95		15	80	2.36
COLLI_v1_620021	Extracellular protease/endopeptidase	543	4291	-2.97		845	4445	2.36
COLLI_v1_490027	30S ribosomal subunit protein S4	1221	9915	-2.99		1592	10300	2.65
COLLI_v1_240047	phenylalanine--tRNA ligase subunit alpha	250	2080	-3		173	2154	3.61
COLLI_v1_460274	Type II secretion system protein GspE	240	1991	-3.01		378	2062	2.43
COLLI_v1_490012	30S ribosomal subunit protein S17	771	6336	-3.01		1074	6560	2.58
COLLI_v1_480004	50S ribosomal subunit protein L1	1421	11730	-3.02		1549	12200	2.95
COLLI_v1_680056	conserved exported protein of unknown function	13300	109600	-3.02		23190	114000	2.2
COLLI_v1_190131	conserved protein of unknown function	188	1572	-3.03		162	1629	3.3
COLLI_v1_490001	30S ribosomal subunit protein S10	1097	9096	-3.03		1554	9421	2.58
COLLI_v1_200342	Multimodular transpeptidase-transglycosylase	245	2069	-3.04		334	2142	2.65
COLLI_v1_420063	Phosphate-binding protein PstS	18	163	-3.04		11	169	3.85
COLLI_v1_640033	glutamine synthetase	2760	23020	-3.04		1707	23800	3.78
COLLI_v1_420056	Pyridine nucleotide-disulfide oxidoreductase family protein	2298	19370	-3.05		1522	20100	3.69
COLLI_v1_460143	nitrogen regulator GlnK	209	1752	-3.05		219	1814	3.02
COLLI_v1_500058	Large-conductance mechanosensitive channel	769	6573	-3.06		865	6808	2.95
COLLI_v1_640050	Dihydrolipoamide dehydrogenase of pyruvate dehydrogenase complex	1081	9166	-3.06		1385	9490	2.76
COLLI_v1_440017	ATP synthase subunit delta	1118	9764	-3.07		1140	10100	3.11
COLLI_v1_420057	Major Facilitator Superfamily protein	936	8289	-3.09		551	8581	3.93
COLLI_v1_110011	LTXXQ motif family protein	54	505	-3.13		53	523	3.26
COLLI_v1_490213	glutathione ABC transporter membrane subunit GsiD	24	217	-3.13		20	224	3.42
COLLI_v1_560049	conserved protein of unknown function	9.37	79	-3.13		11	82	2.79
COLLI_v1_200175	Aromatic amino acid lyase family protein	131	1221	-3.16		134	1264	3.21
COLLI_v1_200173	Putative transmembrane protein	43	400	-3.17		49	414	3.04
COLLI_v1_460145	ammonia/ammonium transporter	1090	10070	-3.18		881	10400	3.54
COLLI_v1_30015	Binding--dependent transport system inner membrane component family protein	104	979	-3.19		107	1014	3.22
COLLI_v1_30016	Binding--dependent transport system inner membrane component family protein	74	714	-3.22		92	740	2.98
COLLI_v1_260046	PfkB carbohydrate kinase family protein	358	3490	-3.23		397	3614	3.16
COLLI_v1_440018	ATP synthase F1 complex subunit alpha	1953	19340	-3.24		2013	20000	3.27
COLLI_v1_490215	glutathione ABC transporter periplasmic binding protein	89	873	-3.24		85	904	3.38
COLLI_v1_400097	DNA-binding protein HU-beta	1012	9821	-3.26		1369	10200	2.87
COLLI_v1_490011	50S ribosomal subunit protein L29	717	7178	-3.3		895	7434	3.03
COLLI_v1_270053	AAA+ ATPase ClpV1	1624	16250	-3.31		2807	16800	2.56
COLLI_v1_440038	YXWGXW repeat family protein	271	2762	-3.33		299	2860	3.23
COLLI_v1_10011	Phosphomethylpyrimidine kinase	341	3559	-3.34		573	3684	2.62
COLLI_v1_210088	NADH-ubiquinone oxidoreductase chain J	934	9619	-3.34		1059	9957	3.19
COLLI_v1_470015	Flavin-dependent monooxygenase, reductase subunit HsaB	359	3768	-3.35		375	3903	3.32
COLLI_v1_490028	RNA polymerase subunit alpha	1405	14640	-3.36		1387	15200	3.43
COLLI_v1_210083	conserved membrane protein of unknown function	152	1621	-3.37		124	1678	3.7
COLLI_v1_480007	RNA polymerase subunit beta	4063	42820	-3.37		5283	44300	3.04
COLLI_v1_480006	50S ribosomal subunit protein L12	1010	10870	-3.38		1266	11300	3.11
COLLI_v1_480014	protein of unknown function	233	2490	-3.38		364	2579	2.76
COLLI_v1_640012	conserved protein of unknown function	1126	12040	-3.38		2537	12500	2.26
COLLI_v1_100033	copper resistance protein ou oxidase ?	91	998	-3.4		76	1034	3.75
COLLI_v1_210089	NADH-quinone oxidoreductase subunit I	325	3494	-3.4		443	3619	3
COLLI_v1_490029	50S ribosomal subunit protein L17	726	7795	-3.4		592	8072	3.75
COLLI_v1_280018	50S ribosomal subunit protein L19	1392	15290	-3.41		1407	15800	3.44
COLLI_v1_100032	Copper binding s, plastocyanin/azurin family protein	24	262	-3.42		18	272	3.84
COLLI_v1_110005	Periplasmic binding s and sugar binding domain of LacI family protein	448	5002	-3.46		441	5178	3.54
COLLI_v1_200029	conserved protein of unknown function	2536	29860	-3.46		2017	30900	3.89
COLLI_v1_30017	Thimet oligopeptidase	132	1505	-3.47		159	1559	3.27
COLLI_v1_440091	conserved protein of unknown function	6.68	83	-3.47		12	86	2.73
COLLI_v1_460142	conserved exported protein of unknown function	222	2515	-3.49		155	2605	4.05
COLLI_v1_460276	Type IV pilus biogenesis family protein	83	932	-3.49		82	966	3.54
COLLI_v1_490003	50S ribosomal subunit protein L4	635	7324	-3.51		776	7585	3.27
COLLI_v1_110004	Periplasmic binding s and sugar binding domain of LacI family protein	516	6040	-3.53		593	6256	3.38
COLLI_v1_460275	Type II secretion system protein F	94	1121	-3.53		135	1160	3.09
COLLI_v1_490004	50S ribosomal subunit protein L23	924	10830	-3.53		1022	11200	3.42
COLLI_v1_490006	30S ribosomal subunit protein S19	1196	14260	-3.53		1374	14800	3.39
COLLI_v1_200174	4-hydroxybenzoyl-CoA thioesterase domain protein	32	381	-3.54		29	395	3.74
COLLI_v1_30014	Glutathione import ATP-binding protein GsiA	108	1301	-3.56		128	1347	3.37
COLLI_v1_200030	conserved protein of unknown function	937	11740	-3.57		805	12200	3.86
COLLI_v1_280093	Periplasmic binding domain protein	125	1532	-3.57		142	1586	3.45
COLLI_v1_740024	Alpha-1,2-mannosidase	77	922	-3.57		78	955	3.58
COLLI_v1_270090	sn-glycerol 3-phosphate ABC transporter periplasmic binding protein	74	918	-3.58		68	951	3.77
COLLI_v1_430029	Outer membrane protein A precursor	106	1284	-3.59		125	1330	3.39
COLLI_v1_10009	Sulfur carrier protein ThiS	122	1503	-3.6		226	1557	2.74
COLLI_v1_150020	dipeptide ABC transporter ATP binding subunit DppF	67	839	-3.6		96	869	3.15
COLLI_v1_490007	50S ribosomal subunit protein L22	1091	13400	-3.6		1211	13900	3.49
COLLI_v1_440019	ATP synthase F1 complex subunit gamma	973	12440	-3.65		1183	12900	3.4
COLLI_v1_210085	NADH-quinone oxidoreductase subunit M	625	7993	-3.66		627	8276	3.71
COLLI_v1_210087	NADH-quinone oxidoreductase subunit K	160	2089	-3.66		203	2165	3.37
COLLI_v1_10010	1-deoxy-D-xylulose 5-phosphate:thiol sulfurtransferase	247	3230	-3.67		467	3345	2.79
COLLI_v1_210084	NADH-quinone oxidoreductase subunit N	569	7475	-3.69		497	7738	3.94
COLLI_v1_220003	Fimbrial family protein	25	337	-3.69		40	349	3.11
COLLI_v1_270002	acetolactate synthase/acetohydroxybutanoate synthase, regulatory subunit	231	3015	-3.7		283	3122	3.43
COLLI_v1_210086	NADH-quinone oxidoreductase subunit L	851	11280	-3.71		958	11700	3.59
COLLI_v1_260047	Outer membrane insertion C-terminal signal domain protein	2421	32600	-3.74		1693	33800	4.29
COLLI_v1_490005	50S ribosomal subunit protein L2	1844	24840	-3.74		2466	25700	3.36
COLLI_v1_560051	Flp pilus assembly protein CpaB	18	266	-3.75		26	276	3.4
COLLI_v1_740023	Alpha-1,2-mannosidase	30	431	-3.76		46	446	3.23
COLLI_v1_10012	Thiamine-phosphate synthase	87	1243	-3.79		147	1287	3.1
COLLI_v1_460085	Phosphate-induced 1 conserved region family protein	5.26	86	-3.79		12	89	2.86
COLLI_v1_110012	conserved protein of unknown function	260	3687	-3.8		289	3817	3.7
COLLI_v1_490010	50S ribosomal subunit protein L16	660	9363	-3.8		962	9696	3.32
COLLI_v1_40015	diaminopimelate decarboxylase, PLP-binding : peptidoglycan synthesis. In addition, the synthesis of m-DAP is required for protein synthesis, since after decarboxylation, it yields l-lysine	116	1651	-3.81		130	1709	3.69
COLLI_v1_110013	conserved protein of unknown function	110	1613	-3.84		81	1671	4.34
COLLI_v1_410076	MltA-interacting MipA family protein	21	304	-3.84		34	315	3.15
COLLI_v1_440020	ATP synthase F1 complex subunit beta	1720	25510	-3.86		2158	26400	3.57
COLLI_v1_480005	50S ribosomal subunit protein L10	948	14040	-3.86		953	14500	3.9
COLLI_v1_480008	RNA polymerase subunit beta'	3288	50080	-3.9		4688	51800	3.44
COLLI_v1_490008	30S ribosomal subunit protein S3	1437	21970	-3.9		1899	22700	3.56
COLLI_v1_280066	Lead, cadmium, zinc and mercury transporting ATPase	317	4885	-3.93		250	5058	4.32
COLLI_v1_410121	Inosine-uridine preferring nucleoside hydrolase	7.33	123	-3.93		6.83	127	4.15
COLLI_v1_10092	Signal transduction histidine kinase CheA	1065	16970	-3.97		1330	17600	3.69
COLLI_v1_490009	protein of unknown function	445	7120	-3.98		621	7374	3.55
COLLI_v1_270001	Ketol-acid reductoisomerase (NADP(+))	631	10130	-3.99		732	10500	3.81
COLLI_v1_430028	Hep_Hag family protein	459	7548	-4.02		707	7817	3.45
COLLI_v1_200031	p-aminobenzoate N-oxygenase AurF family protein	617	10570	-4.04		690	11000	3.94
COLLI_v1_200028	Phosphopantetheine attachment site family protein	477	8260	-4.08		638	8556	3.7
COLLI_v1_220004	Fimbrial family protein	30	515	-4.08		44	533	3.55
COLLI_v1_130036	Urea ABC transporter, permease protein UrtC	38	672	-4.11		36	696	4.25
COLLI_v1_560052	Bacterial type II and III secretion system family protein	32	596	-4.12		51	617	3.58
COLLI_v1_460291	Gram-negative porin family protein	190	3388	-4.13		241	3509	3.85
COLLI_v1_130034	branched chain amino acid/phenylalanine ABC transporter ATP binding subunit LivF	41	738	-4.14		40	765	4.26
COLLI_v1_200042	Putative membrane protein	308	5517	-4.14		185	5714	4.92
COLLI_v1_420058	2OG-Fe(II) oxygenase superfamily protein	1500	27280	-4.16		1366	28200	4.34
COLLI_v1_560045	conserved protein of unknown function	48	898	-4.17		54	930	4.07
COLLI_v1_130037	Urea ABC transporter, permease protein UrtB	51	969	-4.2		35	1004	4.8
COLLI_v1_440021	ATP synthase F1 complex subunit epsilon	255	4887	-4.23		313	5058	3.99
COLLI_v1_200044	Fatty acid desaturase family protein	329	6426	-4.25		140	6656	5.56
COLLI_v1_200046	Alpha-ketoglutaric semialdehyde dehydrogenase 2	491	9910	-4.3		314	10300	5.01
COLLI_v1_410122	Alpha/beta hydrolase fold family protein	4.11	99	-4.3		11	102	3.16
COLLI_v1_200041	ABC-2 type transporter family protein	209	4199	-4.32		115	4349	5.2
COLLI_v1_130035	Urea ABC transporter, ATPase protein UrtD	49	1116	-4.45		39	1155	4.88
COLLI_v1_200032	3-Oxoacyl-[acyl-carrier-(ACP)] synthase III family protein	414	9544	-4.49		483	9887	4.33
COLLI_v1_420059	Cupin domain protein	695	16500	-4.54		792	17100	4.4
COLLI_v1_420061	Transcriptional regulator, GntR family / Aspartate aminotransferase	968	23320	-4.57		933	24200	4.68
COLLI_v1_180060	DNA-binding protein HU-beta	292	7251	-4.61		264	7505	4.78
COLLI_v1_200043	FAD linked oxidase, C-terminal domain protein	266	6809	-4.66		181	7053	5.24
[truncated: 27 more rows]
